# Supplementary material for: Natural genetic variation in transcriptome reflects network structure inferred with major effect mutations: insulin/TOR and associated phenotypes in Drosophila melanogaster
Source: BMC Genomics. 2009 Mar 24;10:124. doi: 10.1186/1471-2164-10-124 (PMC2674066; doi:10.1186/1471-2164-10-124)
Supplement: Additional File 1 — Male breeding values for transcript levels in the 9 parental genotypes. [file 1471-2164-10-124-S1.csv]

_NAME_	G_128up	G_26_29_p	G_5_HT1A	G_5_HT1B	G_7B2	G_AGO2	G_AP_2sigma	G_AP_50	G_AQP	G_ARP_like	G_ATP7	G_ATPsyn_Cf6	G_ATPsyn_d	G_Aats_ala	G_Aats_ala_m	G_Aats_arg	G_Aats_asp	G_Aats_cys	G_Aats_gln	G_Aats_glupro	G_Aats_gly	G_Aats_his	G_Aats_ile	G_Aats_lys	G_Aats_thr	G_Aats_trp	G_Aats_tyr	G_Aats_val	G_Ac13E	G_Ace	G_Acer	G_Acox57D_d	G_Acp65Aa	G_Acph_1	G_Act42A	G_Act88F	G_Actr13E	G_Adam	G_Adgf_A	G_Adk1	G_Adk2	G_Adk3	G_Aef1	G_Ahcy13	G_Akap200	G_Akt1	G_Alas	G_Ald	G_Aldh
mean_male_p1	5.6298875886	8.3915150517	3.3478532306	4.8318623061	4.6354559157	5.2935339141	4.9437853459	4.4625667354	4.906331422	6.5890292616	4.3495788106	7.5884491059	7.9281143584	5.378582311	3.2680370399	6.3827822028	5.2722714698	3.7534418743	3.7882167554	5.0776832586	4.6646119114	4.9518824688	6.7138967636	4.9749141246	4.7831629346	5.3065819951	6.0364676593	3.6355813192	3.5777863102	3.7878537697	7.0728178323	3.2246717129	4.1072266442	5.015487128	7.2322617097	4.3650261748	6.6719424341	7.8266111823	3.5405353772	6.6068605974	7.1876263126	6.8430732455	4.2708976778	6.4052222661	5.2298704796	4.9621403847	7.2821368896	8.1151367544	5.7029480746
mean_male_p2	5.6962998728	8.4232832025	3.4991108873	4.8035830531	4.8277738559	5.4567482969	5.1503784242	4.5599880905	4.8361896793	6.7079708478	4.4897234415	7.6347119333	7.9762637505	5.5887063932	3.5666811973	6.4808336975	5.4957991681	3.8824923927	3.9860239466	5.3589705464	4.7990393964	5.0595911472	6.8117367595	5.1387842743	4.9889996927	5.3605759726	6.1560743261	3.8443509717	3.7719715946	3.9646965484	7.2558259137	3.7051449436	4.1621514586	5.0267367271	7.259720447	4.3700496652	6.6723201068	7.843404159	3.733833378	6.5343838992	7.2275546833	6.7404653603	4.3857989779	6.5821769164	5.3580492617	5.1073557529	7.2799656378	8.2174680564	6.0585258529
mean_male_p3	5.5261452004	8.4434462233	3.3164063051	4.7838244328	4.7922523312	5.3050346659	5.0514086049	4.4024702114	4.812076916	6.562131067	4.3809901108	7.5690986116	7.9449620329	5.4097355763	3.3612660045	6.3758392056	5.3848755969	3.7024200752	3.7931432386	5.0798305377	4.6446664607	4.8751190114	6.6947018877	4.9740957021	4.7541650713	5.2791108746	6.117516853	3.6251628248	3.6268738498	3.8601825327	7.1949472635	3.3363084738	4.0067524662	4.8226560294	7.2614100684	4.3345419203	6.670544796	7.8018564876	3.5615753927	6.635057927	7.1393263956	6.8937927811	4.1929363638	6.390047815	5.1691162012	4.9782249475	7.3361233058	8.2388541352	5.8902557297
mean_male_p4	5.5255528442	8.2099560069	3.4351972704	4.7044817721	4.7047110033	5.2978914301	5.0160939264	4.4361274881	4.8952129514	6.6048824809	4.395354001	7.546934664	7.9883213528	5.3804967915	3.3899424505	6.3745920549	5.4026959872	3.8224730366	3.8885631092	5.3794925965	4.6575488048	4.9498897266	6.6514800617	4.965221821	4.8043113847	5.2291307583	6.0579297481	3.727787692	3.6487914531	3.9145870209	7.1019227141	3.5187482995	4.0610734268	4.8480785761	7.2652066421	4.3722598225	6.5726151911	7.7135030658	3.6454515674	6.6311419162	7.0725119911	6.8715920462	4.220373298	6.337901254	5.1950473726	4.9999583847	7.3199149646	8.1971064437	5.7823313024
mean_male_p5	5.5597034054	8.2782144428	3.2970802393	4.6529156462	4.7263743244	5.3123250154	5.050233871	4.4787583068	4.8347826939	6.6304848264	4.3949979979	7.671267516	7.8900890179	5.4039925619	3.3101120901	6.377542117	5.4588540538	3.7150152507	3.8298444262	5.2058590794	4.6511319329	4.9364233882	6.70261632	4.9372879827	4.8893450771	5.2746262022	6.0940393171	3.6655893247	3.62617859	3.9244147333	7.2094298574	3.3577221829	4.0239920562	4.8654807101	7.2757954681	4.369445905	6.6370760192	7.7606873734	3.5888124937	6.7131540242	7.0909736992	6.8573043938	4.3986262493	6.4279128534	5.2807415754	4.9939683039	7.393665809	8.2242334266	6.0611918378
mean_male_p6	5.5310205234	8.29896534	3.3542678685	4.5419771022	4.7613519686	5.1978806651	4.9539305476	4.3400382809	4.783278169	6.5778823931	4.2505900731	7.5301277364	7.8854747735	5.3360940215	3.3133432304	6.4411273791	5.2644082519	3.695790431	3.7787044471	5.1274540484	4.6377954551	4.89547646	6.6835127221	4.9106762811	4.7785824822	5.159449453	6.0252434589	3.6274718394	3.4753378206	3.8763506183	6.6859228324	3.3570272503	4.2577579079	4.8364337886	7.1676419347	4.3040657399	6.600093266	7.7564508343	3.5600747143	6.5014674651	7.0985915085	6.7667915669	4.1711675383	6.2943649464	5.0929519977	4.9093094603	7.1997874171	8.0434309129	5.7676044771
mean_male_p7	5.5041700062	8.3203569837	3.3821007767	4.6864226347	4.5973165458	5.2256269569	5.0075465302	4.3611313856	4.734296643	6.504109897	4.32480412	7.4086357992	7.8344298075	5.319789585	3.335892673	6.2754733132	5.3741785548	3.7060260302	3.7933740281	5.0788211161	4.6502288145	4.932050754	6.6716769415	4.9317352746	4.7584077187	5.2037846562	6.0746282959	3.6323687872	3.580076025	3.9069871621	7.0244894743	3.4651924053	4.0211266066	4.8513865434	7.1815853462	4.1709347709	6.5252868832	7.7333079464	3.6328189678	6.5856690428	7.0191956422	6.8264493351	4.215032054	6.3733561654	5.1345515591	4.9563856593	7.2305458797	8.1083175163	5.7005769226
mean_male_p8	5.5365011324	8.4364722832	3.4099715297	4.8284194885	4.6288055272	5.2610139846	5.0047618783	4.3818780444	4.7951332025	6.5421081617	4.2566721515	7.6001188766	7.917300027	5.3296735439	3.3625047759	6.3633085049	5.3367286711	3.7168065127	3.7789081449	5.0121258455	4.6391724833	4.9220225039	6.6902929419	4.917905896	4.7554867656	5.2416712783	6.0741031246	3.6458045413	3.602360734	3.8112601303	7.0576043245	3.4464632962	4.1117151063	4.8299580875	7.1655159799	4.2494978392	6.611383762	7.6652769917	3.6250024342	6.6411449896	7.1167746503	6.8531814437	4.2032643882	6.3620377882	5.1797657814	4.9710960851	7.2453094694	8.1369256669	5.6517327606
mean_male_p9	5.4696634292	8.2259991634	3.4024500772	4.6986611954	4.5697211682	5.2170389557	4.9809744158	4.328263522	4.7429678642	6.4386066342	4.2787471535	7.4913101401	7.8230647815	5.3329678505	3.2844747452	6.3177451258	5.2929034364	3.6470990236	3.7665928958	5.0753281015	4.6099495543	4.8255348401	6.5959925359	4.8830921279	4.7087963705	5.15606743	6.0380443287	3.6485184051	3.5823991959	3.7435172398	7.0256721033	3.3196983729	4.0459106633	4.7934702627	7.1374213527	4.2757471361	6.4947303138	7.6192568737	3.5797938516	6.4795517768	6.9376881323	6.6498036353	4.1715936182	6.3751371037	5.1263813791	4.9554116464	7.1527439209	8.095154741	5.8167094371
[truncated: 3,024 more columns]
