# Supplementary material for: Natural genetic variation in transcriptome reflects network structure inferred with major effect mutations: insulin/TOR and associated phenotypes in Drosophila melanogaster
Source: BMC Genomics. 2009 Mar 24;10:124. doi: 10.1186/1471-2164-10-124 (PMC2674066; doi:10.1186/1471-2164-10-124)
Supplement: Additional File 3 — All pairwise correlations between the transcript levels of the genes in Figure1, between transcript levels and phenotypes, or between factors and phenotypes for females (worksheet 1) and males (worksheet 2). [file 1471-2164-10-124-S3.xls]

## Sheet: Females
Var	WithVar	Corr
G_Akt1	G_InR	0.269353
G_Akt1	G_Lk6	0.838347
G_Akt1	G_Pi3K92E	0.86377
G_Akt1	G_Pk61C	0.916334
G_Akt1	G_Pten	0.883305
G_Akt1	G_Rheb	0.791389
G_Akt1	G_S6k	0.613716
G_Akt1	G_Thor	0.34873
G_Akt1	G_Tor	0.881055
G_Akt1	G_Tsc1	0.948135
G_Akt1	G_chico	0.772013
G_Akt1	G_dm	0.562564
G_Akt1	G_eIF_4E	0.77419
G_Akt1	G_foxo	0.652779
G_Akt1	G_gig	0.84341
G_Akt1	G_slif	0.690637
G_Akt1	female_dessication	-0.342531
G_Akt1	female_oxygen	-0.749361
G_Akt1	female_starvation	-0.428477
G_Akt1	female_longevity	-0.458775
G_Akt1	female_development	-0.00610781
G_Akt1	female_bodysize	-0.368032
G_Akt1	female_onum	0.397235
G_Akt1	factor1_fem_8	0.908402
G_Akt1	factor2_fem_8	0.0118207
G_Akt1	factor3_fem_8	-0.332881
G_Akt1	factor4_fem_8	0.020789
G_Akt1	factor5_fem_8	-0.22558
G_Akt1	factor6_fem_8	-0.0525532
G_Akt1	factor7_fem_8	0.0690332
G_Akt1	factor8_fem_8	0.0707849
G_Akt1	factor1_fem_foxo	0.902229
G_Akt1	factor2_fem_foxo	0.227313
G_Akt1	factor3_fem_foxo	-0.268092
G_Akt1	factor4_fem_foxo	0.0487508
G_Akt1	factor5_fem_foxo	-0.238415
G_Akt1	factor6_fem_foxo	-0.0456714
G_Akt1	factor7_fem_foxo	0.0146236
G_Akt1	factor8_fem_foxo	0.0303467
G_Akt1	factor1_fem_tor	0.895473
G_Akt1	factor2_fem_tor	0.224018
G_Akt1	factor3_fem_tor	-0.310295
G_Akt1	factor4_fem_tor	0.126762
G_Akt1	factor5_fem_tor	-0.0157117
G_Akt1	factor6_fem_tor	0.16186
G_Akt1	factor7_fem_tor	-0.0889295
G_Akt1	factor8_fem_tor	-0.0351936
G_InR	G_Lk6	0.494279
G_InR	G_Pi3K92E	0.458321
G_InR	G_Pk61C	0.185252
G_InR	G_Pten	0.123537
G_InR	G_Rheb	0.0871461
G_InR	G_S6k	0.262953
G_InR	G_Thor	-0.157141
G_InR	G_Tor	0.580003
G_InR	G_Tsc1	0.303238
G_InR	G_chico	0.195854
G_InR	G_dm	0.599014
G_InR	G_eIF_4E	0.0599079
G_InR	G_foxo	0.623793
G_InR	G_gig	0.566379
G_InR	G_slif	0.479546
G_InR	female_dessication	0.0965089
G_InR	female_oxygen	-0.627833
G_InR	female_starvation	-0.224447
G_InR	female_longevity	-0.106214
G_InR	female_development	0.249709
G_InR	female_bodysize	0.239651
G_InR	female_onum	0.125601
G_InR	factor1_fem_8	0.196034
G_InR	factor2_fem_8	0.602505
G_InR	factor3_fem_8	-0.521346
G_InR	factor4_fem_8	-0.316484
G_InR	factor5_fem_8	0.447517
G_InR	factor6_fem_8	-0.0679243
G_InR	factor7_fem_8	0.10246
G_InR	factor8_fem_8	0.105879
G_InR	factor1_fem_foxo	0.163794
G_InR	factor2_fem_foxo	0.697139
G_InR	factor3_fem_foxo	-0.2995
G_InR	factor4_fem_foxo	-0.323289
G_InR	factor5_fem_foxo	0.384404
G_InR	factor6_fem_foxo	0.340086
G_InR	factor7_fem_foxo	0.0567259
G_InR	factor8_fem_foxo	0.162206
G_InR	factor1_fem_tor	0.246307
G_InR	factor2_fem_tor	0.698273
G_InR	factor3_fem_tor	-0.00810693
G_InR	factor4_fem_tor	-0.00974342
G_InR	factor5_fem_tor	-0.115971
G_InR	factor6_fem_tor	-0.526385
G_InR	factor7_fem_tor	0.358519
G_InR	factor8_fem_tor	-0.180335
G_Lk6	G_Pi3K92E	0.80147
G_Lk6	G_Pk61C	0.896691
G_Lk6	G_Pten	0.666186
G_Lk6	G_Rheb	0.776089
G_Lk6	G_S6k	0.476185
G_Lk6	G_Thor	0.356055
G_Lk6	G_Tor	0.916159
G_Lk6	G_Tsc1	0.886288
G_Lk6	G_chico	0.824272
G_Lk6	G_dm	0.810733
G_Lk6	G_eIF_4E	0.650182
G_Lk6	G_foxo	0.633516
G_Lk6	G_gig	0.965988
G_Lk6	G_slif	0.821872
G_Lk6	female_dessication	-0.295771
G_Lk6	female_oxygen	-0.818402
G_Lk6	female_starvation	-0.30009
G_Lk6	female_longevity	-0.473989
G_Lk6	female_development	-0.0678686
G_Lk6	female_bodysize	-0.134684
G_Lk6	female_onum	0.450504
G_Lk6	factor1_fem_8	0.913058
G_Lk6	factor2_fem_8	0.266268
G_Lk6	factor3_fem_8	-0.183299
G_Lk6	factor4_fem_8	-0.0520926
G_Lk6	factor5_fem_8	0.155896
G_Lk6	factor6_fem_8	0.126473
G_Lk6	factor7_fem_8	-0.127834
G_Lk6	factor8_fem_8	-0.0497328
G_Lk6	factor1_fem_foxo	0.87914
G_Lk6	factor2_fem_foxo	0.402106
G_Lk6	factor3_fem_foxo	-0.033286
G_Lk6	factor4_fem_foxo	-0.0158897
G_Lk6	factor5_fem_foxo	0.23244
G_Lk6	factor6_fem_foxo	-0.0704304
G_Lk6	factor7_fem_foxo	-0.0543936
G_Lk6	factor8_fem_foxo	-0.0459944
G_Lk6	factor1_fem_tor	0.903139
G_Lk6	factor2_fem_tor	0.295369
G_Lk6	factor3_fem_tor	-0.0378699
G_Lk6	factor4_fem_tor	-0.127473
G_Lk6	factor5_fem_tor	0.236557
G_Lk6	factor6_fem_tor	-0.1422
G_Lk6	factor7_fem_tor	0.0544988
G_Lk6	factor8_fem_tor	0.0162161
G_Pi3K92E	G_Pk61C	0.787861
G_Pi3K92E	G_Pten	0.619708
G_Pi3K92E	G_Rheb	0.614638
G_Pi3K92E	G_S6k	0.44905
G_Pi3K92E	G_Thor	0.165048
G_Pi3K92E	G_Tor	0.949851
G_Pi3K92E	G_Tsc1	0.898418
G_Pi3K92E	G_chico	0.676041
G_Pi3K92E	G_dm	0.788506
G_Pi3K92E	G_eIF_4E	0.551237
G_Pi3K92E	G_foxo	0.637933
G_Pi3K92E	G_gig	0.889983
G_Pi3K92E	G_slif	0.526366
G_Pi3K92E	female_dessication	-0.311206
G_Pi3K92E	female_oxygen	-0.762333
G_Pi3K92E	female_starvation	-0.439519
G_Pi3K92E	female_longevity	-0.578535
G_Pi3K92E	female_development	0.0764687
G_Pi3K92E	female_bodysize	-0.00523569
G_Pi3K92E	female_onum	0.397086
G_Pi3K92E	factor1_fem_8	0.768743
G_Pi3K92E	factor2_fem_8	0.351641
G_Pi3K92E	factor3_fem_8	-0.286992
G_Pi3K92E	factor4_fem_8	-0.281471
G_Pi3K92E	factor5_fem_8	-0.317267
G_Pi3K92E	factor6_fem_8	-0.0916858
G_Pi3K92E	factor7_fem_8	0.0458938
G_Pi3K92E	factor8_fem_8	-0.112345
G_Pi3K92E	factor1_fem_foxo	0.718675
G_Pi3K92E	factor2_fem_foxo	0.553642
G_Pi3K92E	factor3_fem_foxo	-0.117718
G_Pi3K92E	factor4_fem_foxo	-0.221012
G_Pi3K92E	factor5_fem_foxo	-0.30086
G_Pi3K92E	factor6_fem_foxo	-0.03497
G_Pi3K92E	factor7_fem_foxo	-0.00304311
G_Pi3K92E	factor8_fem_foxo	-0.150114
G_Pi3K92E	factor1_fem_tor	0.791544
G_Pi3K92E	factor2_fem_tor	0.505095
G_Pi3K92E	factor3_fem_tor	-0.0831913
G_Pi3K92E	factor4_fem_tor	-0.0605097
G_Pi3K92E	factor5_fem_tor	-0.242068
G_Pi3K92E	factor6_fem_tor	0.0749218
G_Pi3K92E	factor7_fem_tor	-0.146025
G_Pi3K92E	factor8_fem_tor	0.149068
G_Pk61C	G_Pten	0.739551
G_Pk61C	G_Rheb	0.834537
G_Pk61C	G_S6k	0.682561
G_Pk61C	G_Thor	0.279438
G_Pk61C	G_Tor	0.847834
G_Pk61C	G_Tsc1	0.948632
G_Pk61C	G_chico	0.874906
G_Pk61C	G_dm	0.684815
G_Pk61C	G_eIF_4E	0.687974
G_Pk61C	G_foxo	0.538532
G_Pk61C	G_gig	0.862011
G_Pk61C	G_slif	0.629216
G_Pk61C	female_dessication	-0.41431
G_Pk61C	female_oxygen	-0.669476
G_Pk61C	female_starvation	-0.274249
G_Pk61C	female_longevity	-0.325785
G_Pk61C	female_development	-0.00931648
G_Pk61C	female_bodysize	-0.187076
G_Pk61C	female_onum	0.442146
G_Pk61C	factor1_fem_8	0.977645
G_Pk61C	factor2_fem_8	0.0911806
G_Pk61C	factor3_fem_8	-0.0176111
G_Pk61C	factor4_fem_8	0.114566
G_Pk61C	factor5_fem_8	-0.0782841
G_Pk61C	factor6_fem_8	-0.108699
G_Pk61C	factor7_fem_8	-0.0671592
G_Pk61C	factor8_fem_8	0.0025636
G_Pk61C	factor1_fem_foxo	0.945809
G_Pk61C	factor2_fem_foxo	0.214689
G_Pk61C	factor3_fem_foxo	0.0618828
G_Pk61C	factor4_fem_foxo	0.160296
G_Pk61C	factor5_fem_foxo	-0.104304
G_Pk61C	factor6_fem_foxo	-0.00290913
G_Pk61C	factor7_fem_foxo	-0.137625
G_Pk61C	factor8_fem_foxo	-0.000538148
G_Pk61C	factor1_fem_tor	0.932208
G_Pk61C	factor2_fem_tor	0.129169
G_Pk61C	factor3_fem_tor	-0.0457421
G_Pk61C	factor4_fem_tor	0.153497
G_Pk61C	factor5_fem_tor	0.215454
G_Pk61C	factor6_fem_tor	0.055399
G_Pk61C	factor7_fem_tor	-0.181689
G_Pk61C	factor8_fem_tor	0.0784189
G_Pten	G_Rheb	0.651023
G_Pten	G_S6k	0.496502
G_Pten	G_Thor	0.344582
G_Pten	G_Tor	0.679565
G_Pten	G_Tsc1	0.725559
G_Pten	G_chico	0.522694
G_Pten	G_dm	0.215589
G_Pten	G_eIF_4E	0.70381
G_Pten	G_foxo	0.68122
G_Pten	G_gig	0.635469
G_Pten	G_slif	0.777128
G_Pten	female_dessication	-0.285232
G_Pten	female_oxygen	-0.715009
G_Pten	female_starvation	-0.500131
G_Pten	female_longevity	-0.430342
G_Pten	female_development	0.0218111
G_Pten	female_bodysize	-0.594545
G_Pten	female_onum	0.21334
G_Pten	factor1_fem_8	0.722409
G_Pten	factor2_fem_8	-0.189626
G_Pten	factor3_fem_8	-0.546582
G_Pten	factor4_fem_8	0.313736
G_Pten	factor5_fem_8	-0.192613
G_Pten	factor6_fem_8	0.0605259
G_Pten	factor7_fem_8	0.0503614
G_Pten	factor8_fem_8	-0.0410559
G_Pten	factor1_fem_foxo	0.749513
G_Pten	factor2_fem_foxo	0.0395357
G_Pten	factor3_fem_foxo	-0.557344
G_Pten	factor4_fem_foxo	0.295756
G_Pten	factor5_fem_foxo	-0.135899
G_Pten	factor6_fem_foxo	-0.093997
G_Pten	factor7_fem_foxo	0.0381767
G_Pten	factor8_fem_foxo	-0.0990025
G_Pten	factor1_fem_tor	0.685802
G_Pten	factor2_fem_tor	0.0973276
G_Pten	factor3_fem_tor	-0.663746
G_Pten	factor4_fem_tor	0.119359
G_Pten	factor5_fem_tor	0.146328
G_Pten	factor6_fem_tor	0.203795
G_Pten	factor7_fem_tor	0.0358383
G_Pten	factor8_fem_tor	0.0341857
G_Rheb	G_S6k	0.376227
G_Rheb	G_Thor	0.481349
G_Rheb	G_Tor	0.619834
G_Rheb	G_Tsc1	0.87446
G_Rheb	G_chico	0.958762
G_Rheb	G_dm	0.463925
G_Rheb	G_eIF_4E	0.853229
G_Rheb	G_foxo	0.195253
G_Rheb	G_gig	0.680599
G_Rheb	G_slif	0.581986
G_Rheb	female_dessication	-0.185506
G_Rheb	female_oxygen	-0.444634
G_Rheb	female_starvation	0.114189
G_Rheb	female_longevity	-0.236248
G_Rheb	female_development	0.0242788
G_Rheb	female_bodysize	-0.440458
G_Rheb	female_onum	0.0552919
G_Rheb	factor1_fem_8	0.919557
G_Rheb	factor2_fem_8	-0.294675
G_Rheb	factor3_fem_8	0.0255078
G_Rheb	factor4_fem_8	-0.141824
G_Rheb	factor5_fem_8	0.122414
G_Rheb	factor6_fem_8	0.0236206
G_Rheb	factor7_fem_8	0.125469
G_Rheb	factor8_fem_8	-0.124624
G_Rheb	factor1_fem_foxo	0.959858
G_Rheb	factor2_fem_foxo	-0.18283
G_Rheb	factor3_fem_foxo	0.0422359
G_Rheb	factor4_fem_foxo	-0.132767
G_Rheb	factor5_fem_foxo	0.0406709
G_Rheb	factor6_fem_foxo	0.073542
G_Rheb	factor7_fem_foxo	0.0798458
G_Rheb	factor8_fem_foxo	-0.111345
G_Rheb	factor1_fem_tor	0.950786
G_Rheb	factor2_fem_tor	-0.279565
G_Rheb	factor3_fem_tor	-0.0464247
G_Rheb	factor4_fem_tor	0.0326396
G_Rheb	factor5_fem_tor	-0.0387389
G_Rheb	factor6_fem_tor	-0.0395733
G_Rheb	factor7_fem_tor	0.0917623
G_Rheb	factor8_fem_tor	0.0560464
G_S6k	G_Thor	-0.279226
G_S6k	G_Tor	0.551268
G_S6k	G_Tsc1	0.587282
G_S6k	G_chico	0.473162
G_S6k	G_dm	0.404485
G_S6k	G_eIF_4E	0.234454
G_S6k	G_foxo	0.565833
G_S6k	G_gig	0.484846
G_S6k	G_slif	0.265831
G_S6k	female_dessication	-0.294544
G_S6k	female_oxygen	-0.430213
G_S6k	female_starvation	-0.23676
G_S6k	female_longevity	0.282014
G_S6k	female_development	0.323574
G_S6k	female_bodysize	0.0387519
G_S6k	female_onum	0.270551
G_S6k	factor1_fem_8	0.574054
G_S6k	factor2_fem_8	0.217126
G_S6k	factor3_fem_8	-0.0864682
G_S6k	factor4_fem_8	0.395397
G_S6k	factor5_fem_8	0.0348913
G_S6k	factor6_fem_8	-0.600729
G_S6k	factor7_fem_8	0.127715
G_S6k	factor8_fem_8	0.284777
G_S6k	factor1_fem_foxo	0.533391
G_S6k	factor2_fem_foxo	0.264185
G_S6k	factor3_fem_foxo	-0.0361918
G_S6k	factor4_fem_foxo	0.411983
G_S6k	factor5_fem_foxo	-0.24449
G_S6k	factor6_fem_foxo	0.489853
G_S6k	factor7_fem_foxo	-0.244608
G_S6k	factor8_fem_foxo	0.339258
G_S6k	factor1_fem_tor	0.479851
G_S6k	factor2_fem_tor	0.289143
G_S6k	factor3_fem_tor	-0.0620704
G_S6k	factor4_fem_tor	0.762068
G_S6k	factor5_fem_tor	0.222789
G_S6k	factor6_fem_tor	-0.0812513
G_S6k	factor7_fem_tor	-0.208592
G_S6k	factor8_fem_tor	-0.0423399
G_Thor	G_Tor	0.169785
G_Thor	G_Tsc1	0.296854
G_Thor	G_chico	0.397203
G_Thor	G_dm	0.0994406
G_Thor	G_eIF_4E	0.506532
G_Thor	G_foxo	-0.154367
G_Thor	G_gig	0.213421
G_Thor	G_slif	0.468664
G_Thor	female_dessication	0.270001
G_Thor	female_oxygen	-0.0363316
G_Thor	female_starvation	0.0912842
G_Thor	female_longevity	-0.473734
G_Thor	female_development	-0.795874
G_Thor	female_bodysize	-0.717073
G_Thor	female_onum	0.32457
G_Thor	factor1_fem_8	0.416906
G_Thor	factor2_fem_8	-0.274995
G_Thor	factor3_fem_8	0.0833321
G_Thor	factor4_fem_8	-0.0939079
G_Thor	factor5_fem_8	-0.0922965
G_Thor	factor6_fem_8	0.8135
G_Thor	factor7_fem_8	0.151412
G_Thor	factor8_fem_8	0.203907
G_Thor	factor1_fem_foxo	0.454337
G_Thor	factor2_fem_foxo	-0.219408
G_Thor	factor3_fem_foxo	0.0281381
G_Thor	factor4_fem_foxo	-0.0544366
G_Thor	factor5_fem_foxo	0.169792
G_Thor	factor6_fem_foxo	-0.600766
G_Thor	factor7_fem_foxo	0.582497
G_Thor	factor8_fem_foxo	0.112385
G_Thor	factor1_fem_tor	0.455564
G_Thor	factor2_fem_tor	-0.260068
G_Thor	factor3_fem_tor	0.0179383
G_Thor	factor4_fem_tor	-0.445034
G_Thor	factor5_fem_tor	0.102594
G_Thor	factor6_fem_tor	0.518065
G_Thor	factor7_fem_tor	0.370155
G_Thor	factor8_fem_tor	-0.332442
G_Tor	G_Tsc1	0.894258
G_Tor	G_chico	0.689999
G_Tor	G_dm	0.839184
G_Tor	G_eIF_4E	0.541556
G_Tor	G_foxo	0.775227
G_Tor	G_gig	0.969647
G_Tor	G_slif	0.705749
G_Tor	female_dessication	-0.324111
G_Tor	female_oxygen	-0.878905
G_Tor	female_starvation	-0.492041
G_Tor	female_longevity	-0.530724
G_Tor	female_development	0.0477436
G_Tor	female_bodysize	-0.0145063
G_Tor	female_onum	0.481474
G_Tor	factor1_fem_8	0.818861
G_Tor	factor2_fem_8	0.427771
G_Tor	factor3_fem_8	-0.342872
G_Tor	factor4_fem_8	-0.11389
G_Tor	factor5_fem_8	-0.105931
G_Tor	factor6_fem_8	-0.0391043
G_Tor	factor7_fem_8	-0.0422352
G_Tor	factor8_fem_8	-0.0375738
G_Tor	factor1_fem_foxo	0.762984
G_Tor	factor2_fem_foxo	0.614329
G_Tor	factor3_fem_foxo	-0.159866
G_Tor	factor4_fem_foxo	-0.0647687
G_Tor	factor5_fem_foxo	-0.06356
G_Tor	factor6_fem_foxo	-0.0155298
G_Tor	factor7_fem_foxo	-0.0572339
G_Tor	factor8_fem_foxo	-0.0560987
G_Tor	factor1_fem_tor	0.812638
G_Tor	factor2_fem_tor	0.560161
G_Tor	factor3_fem_tor	-0.117967
G_Tor	factor4_fem_tor	-0.0330314
G_Tor	factor5_fem_tor	0.0165025
G_Tor	factor6_fem_tor	-0.0451356
G_Tor	factor7_fem_tor	-0.0612917
G_Tor	factor8_fem_tor	0.0690353
G_Tsc1	G_chico	0.905734
G_Tsc1	G_dm	0.712245
G_Tsc1	G_eIF_4E	0.757396
G_Tsc1	G_foxo	0.521263
G_Tsc1	G_gig	0.887167
G_Tsc1	G_slif	0.601907
G_Tsc1	female_dessication	-0.333317
G_Tsc1	female_oxygen	-0.688138
G_Tsc1	female_starvation	-0.235064
G_Tsc1	female_longevity	-0.392617
G_Tsc1	female_development	0.0675817
G_Tsc1	female_bodysize	-0.205694
G_Tsc1	female_onum	0.329099
G_Tsc1	factor1_fem_8	0.959845
G_Tsc1	factor2_fem_8	0.0734398
G_Tsc1	factor3_fem_8	-0.129337
G_Tsc1	factor4_fem_8	-0.144761
G_Tsc1	factor5_fem_8	-0.11957
G_Tsc1	factor6_fem_8	-0.121939
G_Tsc1	factor7_fem_8	0.0693423
G_Tsc1	factor8_fem_8	-0.040554
G_Tsc1	factor1_fem_foxo	0.943844
G_Tsc1	factor2_fem_foxo	0.241251
G_Tsc1	factor3_fem_foxo	-0.0274102
G_Tsc1	factor4_fem_foxo	-0.102497
G_Tsc1	factor5_fem_foxo	-0.183492
G_Tsc1	factor6_fem_foxo	0.0555846
G_Tsc1	factor7_fem_foxo	-0.0237163
G_Tsc1	factor8_fem_foxo	-0.0487728
G_Tsc1	factor1_fem_tor	0.966946
G_Tsc1	factor2_fem_tor	0.170472
G_Tsc1	factor3_fem_tor	-0.0640825
G_Tsc1	factor4_fem_tor	0.0947025
G_Tsc1	factor5_fem_tor	-0.0825619
G_Tsc1	factor6_fem_tor	0.0262563
G_Tsc1	factor7_fem_tor	-0.102333
G_Tsc1	factor8_fem_tor	0.0700119
G_chico	G_dm	0.652596
G_chico	G_eIF_4E	0.74428
G_chico	G_foxo	0.202696
G_chico	G_gig	0.745761
G_chico	G_slif	0.511911
G_chico	female_dessication	-0.176923
G_chico	female_oxygen	-0.439052
G_chico	female_starvation	0.144148
G_chico	female_longevity	-0.173595
G_chico	female_development	0.00983766
G_chico	female_bodysize	-0.244181
G_chico	female_onum	0.175363
G_chico	factor1_fem_8	0.942262
G_chico	factor2_fem_8	-0.0733447
G_chico	factor3_fem_8	0.16064
G_chico	factor4_fem_8	-0.193611
G_chico	factor5_fem_8	0.148698
G_chico	factor6_fem_8	-0.0524211
G_chico	factor7_fem_8	0.1269
G_chico	factor8_fem_8	-0.0500929
G_chico	factor1_fem_foxo	0.948435
G_chico	factor2_fem_foxo	-0.00128461
G_chico	factor3_fem_foxo	0.229976
G_chico	factor4_fem_foxo	-0.156286
G_chico	factor5_fem_foxo	0.033675
G_chico	factor6_fem_foxo	0.137816
G_chico	factor7_fem_foxo	0.0518266
G_chico	factor8_fem_foxo	-0.0184921
G_chico	factor1_fem_tor	0.965186
G_chico	factor2_fem_tor	-0.130709
G_chico	factor3_fem_tor	0.182609
G_chico	factor4_fem_tor	0.0891331
G_chico	factor5_fem_tor	-0.0198486
G_chico	factor6_fem_tor	-0.0783674
G_chico	factor7_fem_tor	0.043202
G_chico	factor8_fem_tor	0.0404825
G_dm	G_eIF_4E	0.227668
G_dm	G_foxo	0.464276
G_dm	G_gig	0.844796
G_dm	G_slif	0.448872
G_dm	female_dessication	-0.146054
G_dm	female_oxygen	-0.602893
G_dm	female_starvation	-0.168017
G_dm	female_longevity	-0.346494
G_dm	female_development	-0.0571872
G_dm	female_bodysize	0.306708
G_dm	female_onum	0.494829
G_dm	factor1_fem_8	0.670915
G_dm	factor2_fem_8	0.683212
G_dm	factor3_fem_8	0.0847141
G_dm	factor4_fem_8	-0.258448
G_dm	factor5_fem_8	0.0639499
G_dm	factor6_fem_8	0.00024769
G_dm	factor7_fem_8	-0.0429082
G_dm	factor8_fem_8	-0.0564938
G_dm	factor1_fem_foxo	0.574692
G_dm	factor2_fem_foxo	0.724442
G_dm	factor3_fem_foxo	0.323378
G_dm	factor4_fem_foxo	-0.168474
G_dm	factor5_fem_foxo	0.0953391
G_dm	factor6_fem_foxo	0.0360418
G_dm	factor7_fem_foxo	-0.0200599
G_dm	factor8_fem_foxo	-0.0341271
G_dm	factor1_fem_tor	0.671867
G_dm	factor2_fem_tor	0.572994
G_dm	factor3_fem_tor	0.411152
G_dm	factor4_fem_tor	-0.109149
G_dm	factor5_fem_tor	0.0665724
G_dm	factor6_fem_tor	-0.138632
G_dm	factor7_fem_tor	-0.0203418
G_dm	factor8_fem_tor	0.123483
G_eIF_4E	G_foxo	0.300734
G_eIF_4E	G_gig	0.622096
G_eIF_4E	G_slif	0.554485
G_eIF_4E	female_dessication	-0.42881
G_eIF_4E	female_oxygen	-0.52853
G_eIF_4E	female_starvation	-0.206935
G_eIF_4E	female_longevity	-0.449611
G_eIF_4E	female_development	-0.0175202
G_eIF_4E	female_bodysize	-0.461245
G_eIF_4E	female_onum	0.183159
G_eIF_4E	factor1_fem_8	0.770819
G_eIF_4E	factor2_fem_8	-0.489032
G_eIF_4E	factor3_fem_8	-0.257593
G_eIF_4E	factor4_fem_8	-0.262531
G_eIF_4E	factor5_fem_8	-0.0176156
G_eIF_4E	factor6_fem_8	0.0545576
G_eIF_4E	factor7_fem_8	-0.131043
G_eIF_4E	factor8_fem_8	0.104642
G_eIF_4E	factor1_fem_foxo	0.840784
G_eIF_4E	factor2_fem_foxo	-0.27764
G_eIF_4E	factor3_fem_foxo	-0.288989
G_eIF_4E	factor4_fem_foxo	-0.289249
G_eIF_4E	factor5_fem_foxo	-0.0258832
G_eIF_4E	factor6_fem_foxo	-0.180597
G_eIF_4E	factor7_fem_foxo	-0.0975429
G_eIF_4E	factor8_fem_foxo	0.0775839
G_eIF_4E	factor1_fem_tor	0.820069
G_eIF_4E	factor2_fem_tor	-0.283938
G_eIF_4E	factor3_fem_tor	-0.347598
G_eIF_4E	factor4_fem_tor	-0.138062
G_eIF_4E	factor5_fem_tor	-0.145523
G_eIF_4E	factor6_fem_tor	-0.0529654
G_eIF_4E	factor7_fem_tor	-0.113029
G_eIF_4E	factor8_fem_tor	-0.264998
G_foxo	G_gig	0.727719
G_foxo	G_slif	0.683633
G_foxo	female_dessication	-0.423545
G_foxo	female_oxygen	-0.926688
G_foxo	female_starvation	-0.793408
G_foxo	female_longevity	-0.405123
G_foxo	female_development	0.233999
G_foxo	female_bodysize	0.0452461
G_foxo	female_onum	0.40777
G_foxo	factor1_fem_8	0.440697
G_foxo	factor2_fem_8	0.406667
G_foxo	factor3_fem_8	-0.720653
G_foxo	factor4_fem_8	0.203348
G_foxo	factor5_fem_8	-0.0289695
G_foxo	factor6_fem_8	-0.157302
G_foxo	factor7_fem_8	-0.224821
G_foxo	factor8_fem_8	0.0599128
G_foxo	factor1_fem_foxo	0.397773
G_foxo	factor2_fem_foxo	0.618087
G_foxo	factor3_fem_foxo	-0.583119
G_foxo	factor4_fem_foxo	0.190026
G_foxo	factor5_fem_foxo	0.0333448
G_foxo	factor6_fem_foxo	0.0314415
G_foxo	factor7_fem_foxo	-0.282182
G_foxo	factor8_fem_foxo	0.0433584
G_foxo	factor1_fem_tor	0.389764
G_foxo	factor2_fem_tor	0.682371
G_foxo	factor3_fem_tor	-0.531042
G_foxo	factor4_fem_tor	0.0826995
G_foxo	factor5_fem_tor	0.206296
G_foxo	factor6_fem_tor	-0.19642
G_foxo	factor7_fem_tor	-0.105988
G_foxo	factor8_fem_tor	-0.0351615
G_gig	G_slif	0.739929
G_gig	female_dessication	-0.417428
G_gig	female_oxygen	-0.890908
G_gig	female_starvation	-0.451752
G_gig	female_longevity	-0.552977
G_gig	female_development	0.0319403
G_gig	female_bodysize	0.0247955
G_gig	female_onum	0.495898
G_gig	factor1_fem_8	0.852693
G_gig	factor2_fem_8	0.352146
G_gig	factor3_fem_8	-0.279043
G_gig	factor4_fem_8	-0.164718
G_gig	factor5_fem_8	0.0335321
G_gig	factor6_fem_8	0.00590631
G_gig	factor7_fem_8	-0.202524
G_gig	factor8_fem_8	-0.0416553
G_gig	factor1_fem_foxo	0.806425
G_gig	factor2_fem_foxo	0.525674
G_gig	factor3_fem_foxo	-0.101386
G_gig	factor4_fem_foxo	-0.126888
G_gig	factor5_fem_foxo	0.101611
G_gig	factor6_fem_foxo	-0.0752577
G_gig	factor7_fem_foxo	-0.170018
G_gig	factor8_fem_foxo	-0.045518
G_gig	factor1_fem_tor	0.851568
G_gig	factor2_fem_tor	0.440586
G_gig	factor3_fem_tor	-0.0773394
G_gig	factor4_fem_tor	-0.147917
G_gig	factor5_fem_tor	0.101746
G_gig	factor6_fem_tor	-0.181981
G_gig	factor7_fem_tor	-0.0956434
G_gig	factor8_fem_tor	0.0154578
G_slif	female_dessication	-0.0652119
G_slif	female_oxygen	-0.796134
G_slif	female_starvation	-0.367001
G_slif	female_longevity	-0.478533
G_slif	female_development	-0.152263
G_slif	female_bodysize	-0.465546
G_slif	female_onum	0.275537
G_slif	factor1_fem_8	0.663961
G_slif	factor2_fem_8	0.109999
G_slif	factor3_fem_8	-0.515027
G_slif	factor4_fem_8	0.198651
G_slif	factor5_fem_8	0.263444
G_slif	factor6_fem_8	0.406264
G_slif	factor7_fem_8	-0.0478762
G_slif	factor8_fem_8	-0.0748101
G_slif	factor1_fem_foxo	0.671372
G_slif	factor2_fem_foxo	0.270059
G_slif	factor3_fem_foxo	-0.429868
G_slif	factor4_fem_foxo	0.184972
G_slif	factor5_fem_foxo	0.448909
G_slif	factor6_fem_foxo	-0.155066
G_slif	factor7_fem_foxo	0.148828
G_slif	factor8_fem_foxo	-0.0980461
G_slif	factor1_fem_tor	0.648886
G_slif	factor2_fem_tor	0.246934
G_slif	factor3_fem_tor	-0.423122
G_slif	factor4_fem_tor	-0.204706
G_slif	factor5_fem_tor	0.378467
G_slif	factor6_fem_tor	-0.0782389
G_slif	factor7_fem_tor	0.38194
G_slif	factor8_fem_tor	-0.0423848
female_dessication	female_oxygen	0.485325
female_dessication	female_starvation	0.624862
female_dessication	female_longevity	0.374782
female_dessication	female_development	-0.276851
female_dessication	female_bodysize	-0.38638
female_dessication	female_onum	-0.391684
female_dessication	factor1_fem_8	-0.31672
female_dessication	factor2_fem_8	0.119572
female_dessication	factor3_fem_8	0.116412
female_dessication	factor4_fem_8	0.0236264
female_dessication	factor5_fem_8	0.226671
female_dessication	factor6_fem_8	0.405489
female_dessication	factor7_fem_8	0.809373
female_dessication	factor8_fem_8	-0.0198617
female_dessication	factor1_fem_foxo	-0.297861
female_dessication	factor2_fem_foxo	-0.0166041
female_dessication	factor3_fem_foxo	0.110353
female_dessication	factor4_fem_foxo	0.0449674
female_dessication	factor5_fem_foxo	0.184252
female_dessication	factor6_fem_foxo	0.249648
female_dessication	factor7_fem_foxo	0.894637
female_dessication	factor8_fem_foxo	-0.0124406
female_dessication	factor1_fem_tor	-0.267605
female_dessication	factor2_fem_tor	-0.00901964
female_dessication	factor3_fem_tor	0.27506
female_dessication	factor4_fem_tor	0.116762
female_dessication	factor5_fem_tor	-0.143396
female_dessication	factor6_fem_tor	0.278671
female_dessication	factor7_fem_tor	0.860011
female_dessication	factor8_fem_tor	0.0342934
female_oxygen	female_starvation	0.699633
female_oxygen	female_longevity	0.584098
female_oxygen	female_development	-0.18561
female_oxygen	female_bodysize	-0.00853261
female_oxygen	female_onum	-0.396868
female_oxygen	factor1_fem_8	-0.625472
female_oxygen	factor2_fem_8	-0.311649
female_oxygen	factor3_fem_8	0.638257
female_oxygen	factor4_fem_8	0.0159895
female_oxygen	factor5_fem_8	-0.0400832
female_oxygen	factor6_fem_8	0.0251779
female_oxygen	factor7_fem_8	0.30919
female_oxygen	factor8_fem_8	0.0786964
female_oxygen	factor1_fem_foxo	-0.596134
female_oxygen	factor2_fem_foxo	-0.540578
female_oxygen	factor3_fem_foxo	0.482938
female_oxygen	factor4_fem_foxo	0.0254529
female_oxygen	factor5_fem_foxo	-0.151527
female_oxygen	factor6_fem_foxo	0.0775591
female_oxygen	factor7_fem_foxo	0.283998
female_oxygen	factor8_fem_foxo	0.0943025
female_oxygen	factor1_fem_tor	-0.612022
female_oxygen	factor2_fem_tor	-0.539283
female_oxygen	factor3_fem_tor	0.451436
female_oxygen	factor4_fem_tor	0.15808
female_oxygen	factor5_fem_tor	-0.145601
female_oxygen	factor6_fem_tor	0.276857
female_oxygen	factor7_fem_tor	0.0887704
female_oxygen	factor8_fem_tor	-0.00943162
female_starvation	female_longevity	0.637675
female_starvation	female_development	0.0283403
female_starvation	female_bodysize	-0.125274
female_starvation	female_onum	-0.602068
female_starvation	factor1_fem_8	-0.153244
female_starvation	factor2_fem_8	-0.253707
female_starvation	factor3_fem_8	0.619321
female_starvation	factor4_fem_8	-0.155108
female_starvation	factor5_fem_8	0.442662
female_starvation	factor6_fem_8	0.0196075
female_starvation	factor7_fem_8	0.526914
female_starvation	factor8_fem_8	-0.174816
female_starvation	factor1_fem_foxo	-0.105634
female_starvation	factor2_fem_foxo	-0.475545
female_starvation	factor3_fem_foxo	0.558349
female_starvation	factor4_fem_foxo	-0.153115
female_starvation	factor5_fem_foxo	0.215782
female_starvation	factor6_fem_foxo	0.438758
female_starvation	factor7_fem_foxo	0.42519
female_starvation	factor8_fem_foxo	-0.0874293
female_starvation	factor1_fem_tor	-0.0944917
female_starvation	factor2_fem_tor	-0.578715
female_starvation	factor3_fem_tor	0.575249
female_starvation	factor4_fem_tor	0.192992
female_starvation	factor5_fem_tor	-0.164789
female_starvation	factor6_fem_tor	-0.0913777
female_starvation	factor7_fem_tor	0.476715
female_starvation	factor8_fem_tor	0.158876
female_longevity	female_development	0.377212
female_longevity	female_bodysize	0.108493
female_longevity	female_onum	-0.508559
female_longevity	factor1_fem_8	-0.342034
female_longevity	factor2_fem_8	-0.109799
female_longevity	factor3_fem_8	0.347096
female_longevity	factor4_fem_8	0.287028
female_longevity	factor5_fem_8	0.458905
female_longevity	factor6_fem_8	-0.51008
female_longevity	factor7_fem_8	0.417853
female_longevity	factor8_fem_8	0.150732
female_longevity	factor1_fem_foxo	-0.31675
female_longevity	factor2_fem_foxo	-0.319994
female_longevity	factor3_fem_foxo	0.267249
female_longevity	factor4_fem_foxo	0.251664
female_longevity	factor5_fem_foxo	0.0625181
female_longevity	factor6_fem_foxo	0.763076
female_longevity	factor7_fem_foxo	0.0398974
female_longevity	factor8_fem_foxo	0.273371
female_longevity	factor1_fem_tor	-0.374963
female_longevity	factor2_fem_tor	-0.29482
female_longevity	factor3_fem_tor	0.298954
female_longevity	factor4_fem_tor	0.757127
female_longevity	factor5_fem_tor	0.0521012
female_longevity	factor6_fem_tor	-0.252597
female_longevity	factor7_fem_tor	0.208201
female_longevity	factor8_fem_tor	-0.00134351
female_development	female_bodysize	0.367241
female_development	female_onum	-0.602895
female_development	factor1_fem_8	-0.068414
female_development	factor2_fem_8	-0.0655045
female_development	factor3_fem_8	-0.297064
female_development	factor4_fem_8	-0.0794192
female_development	factor5_fem_8	0.244313
female_development	factor6_fem_8	-0.815719
female_development	factor7_fem_8	0.0159898
female_development	factor8_fem_8	-0.413681
female_development	factor1_fem_foxo	-0.0392843
female_development	factor2_fem_foxo	-0.0215422
female_development	factor3_fem_foxo	-0.259243
female_development	factor4_fem_foxo	-0.158989
female_development	factor5_fem_foxo	-0.0981148
female_development	factor6_fem_foxo	0.756078
female_development	factor7_fem_foxo	-0.478045
female_development	factor8_fem_foxo	-0.309356
female_development	factor1_fem_tor	-0.0480714
female_development	factor2_fem_tor	0.0114135
female_development	factor3_fem_tor	-0.266682
female_development	factor4_fem_tor	0.429389
female_development	factor5_fem_tor	-0.320234
female_development	factor6_fem_tor	-0.666823
female_development	factor7_fem_tor	-0.163432
female_development	factor8_fem_tor	0.410063
female_bodysize	female_onum	0.143524
female_bodysize	factor1_fem_8	-0.289279
female_bodysize	factor2_fem_8	0.558727
female_bodysize	factor3_fem_8	0.244279
female_bodysize	factor4_fem_8	-0.272111
female_bodysize	factor5_fem_8	0.0547868
female_bodysize	factor6_fem_8	-0.487173
female_bodysize	factor7_fem_8	-0.473475
female_bodysize	factor8_fem_8	-0.0768556
female_bodysize	factor1_fem_foxo	-0.380873
female_bodysize	factor2_fem_foxo	0.469401
female_bodysize	factor3_fem_foxo	0.392256
female_bodysize	factor4_fem_foxo	-0.244126
female_bodysize	factor5_fem_foxo	-0.0113719
female_bodysize	factor6_fem_foxo	0.160499
female_bodysize	factor7_fem_foxo	-0.628642
female_bodysize	factor8_fem_foxo	-0.00737586
female_bodysize	factor1_fem_tor	-0.304219
female_bodysize	factor2_fem_tor	0.391793
female_bodysize	factor3_fem_tor	0.451183
female_bodysize	factor4_fem_tor	-0.0482735
female_bodysize	factor5_fem_tor	-0.0345551
female_bodysize	factor6_fem_tor	-0.491072
female_bodysize	factor7_fem_tor	-0.530436
female_bodysize	factor8_fem_tor	0.156028
female_onum	factor1_fem_8	0.376589
female_onum	factor2_fem_8	0.423188
female_onum	factor3_fem_8	0.0626018
female_onum	factor4_fem_8	0.0719308
female_onum	factor5_fem_8	-0.324601
female_onum	factor6_fem_8	0.254687
female_onum	factor7_fem_8	-0.433172
female_onum	factor8_fem_8	0.558686
female_onum	factor1_fem_foxo	0.285867
female_onum	factor2_fem_foxo	0.48771
female_onum	factor3_fem_foxo	0.143622
female_onum	factor4_fem_foxo	0.157082
female_onum	factor5_fem_foxo	-0.081482
female_onum	factor6_fem_foxo	-0.603934
female_onum	factor7_fem_foxo	-0.167135
female_onum	factor8_fem_foxo	0.485599
female_onum	factor1_fem_tor	0.304766
female_onum	factor2_fem_tor	0.465568
female_onum	factor3_fem_tor	0.162075
female_onum	factor4_fem_tor	-0.213797
female_onum	factor5_fem_tor	0.386493
female_onum	factor6_fem_tor	0.320958
female_onum	factor7_fem_tor	-0.399996
female_onum	factor8_fem_tor	-0.453871
factor1_fem_8	factor2_fem_8	0
factor1_fem_8	factor3_fem_8	0
factor1_fem_8	factor4_fem_8	0
factor1_fem_8	factor5_fem_8	0
factor1_fem_8	factor6_fem_8	0
factor1_fem_8	factor7_fem_8	0
factor1_fem_8	factor8_fem_8	0
factor1_fem_8	factor1_fem_foxo	0.988255
factor1_fem_8	factor2_fem_foxo	0.123186
factor1_fem_8	factor3_fem_foxo	0.0709684
factor1_fem_8	factor4_fem_foxo	0.0409496
factor1_fem_8	factor5_fem_foxo	-0.0219719
factor1_fem_8	factor6_fem_foxo	-0.0209906
factor1_fem_8	factor7_fem_foxo	-0.0231617
factor1_fem_8	factor8_fem_foxo	-0.00198331
factor1_fem_8	factor1_fem_tor	0.983645
factor1_fem_8	factor2_fem_tor	0.0261937
factor1_fem_8	factor3_fem_tor	-0.0126232
factor1_fem_8	factor4_fem_tor	0.0706065
factor1_fem_8	factor5_fem_tor	0.144659
factor1_fem_8	factor6_fem_tor	0.0420135
factor1_fem_8	factor7_fem_tor	-0.0579168
factor1_fem_8	factor8_fem_tor	0.0238089
factor2_fem_8	factor3_fem_8	0
factor2_fem_8	factor4_fem_8	0
factor2_fem_8	factor5_fem_8	0
factor2_fem_8	factor6_fem_8	0
factor2_fem_8	factor7_fem_8	0
factor2_fem_8	factor8_fem_8	0
factor2_fem_8	factor1_fem_foxo	-0.134941
factor2_fem_8	factor2_fem_foxo	0.950411
factor2_fem_8	factor3_fem_foxo	0.239024
factor2_fem_8	factor4_fem_foxo	0.086496
factor2_fem_8	factor5_fem_foxo	0.0848884
factor2_fem_8	factor6_fem_foxo	0.072537
factor2_fem_8	factor7_fem_foxo	0.0350082
factor2_fem_8	factor8_fem_foxo	0.0142032
factor2_fem_8	factor1_fem_tor	-0.0402166
factor2_fem_8	factor2_fem_tor	0.88119
factor2_fem_8	factor3_fem_tor	0.400271
factor2_fem_8	factor4_fem_tor	-0.0248503
factor2_fem_8	factor5_fem_tor	0.172202
factor2_fem_8	factor6_fem_tor	-0.0572973
factor2_fem_8	factor7_fem_tor	0.0520397
factor2_fem_8	factor8_fem_tor	0.159397
factor3_fem_8	factor4_fem_8	0
factor3_fem_8	factor5_fem_8	0
factor3_fem_8	factor6_fem_8	0
factor3_fem_8	factor7_fem_8	0
factor3_fem_8	factor8_fem_8	0
factor3_fem_8	factor1_fem_foxo	-0.0431049
factor3_fem_8	factor2_fem_foxo	-0.248151
factor3_fem_8	factor3_fem_foxo	0.961264
factor3_fem_8	factor4_fem_foxo	0.0793505
factor3_fem_8	factor5_fem_foxo	-0.0549081
factor3_fem_8	factor6_fem_foxo	-0.0398936
factor3_fem_8	factor7_fem_foxo	0.0115839
factor3_fem_8	factor8_fem_foxo	0.0387056
factor3_fem_8	factor1_fem_tor	-0.0312374
factor3_fem_8	factor2_fem_tor	-0.415829
factor3_fem_8	factor3_fem_tor	0.835292
factor3_fem_8	factor4_fem_tor	0.0560398
factor3_fem_8	factor5_fem_tor	0.177326
factor3_fem_8	factor6_fem_tor	0.191913
factor3_fem_8	factor7_fem_tor	-0.19177
factor3_fem_8	factor8_fem_tor	0.14215
factor4_fem_8	factor5_fem_8	0
factor4_fem_8	factor6_fem_8	0
factor4_fem_8	factor7_fem_8	0
factor4_fem_8	factor8_fem_8	0
factor4_fem_8	factor1_fem_foxo	-0.0236531
factor4_fem_8	factor2_fem_foxo	-0.0751855
factor4_fem_8	factor3_fem_foxo	-0.0966366
factor4_fem_8	factor4_fem_foxo	0.988997
factor4_fem_8	factor5_fem_foxo	0.0507728
factor4_fem_8	factor6_fem_foxo	0.0429646
factor4_fem_8	factor7_fem_foxo	-0.0431906
factor4_fem_8	factor8_fem_foxo	-0.00668762
factor4_fem_8	factor1_fem_tor	-0.160193
factor4_fem_8	factor2_fem_tor	-0.0278964
factor4_fem_8	factor3_fem_tor	-0.298516
factor4_fem_8	factor4_fem_tor	0.43656
factor4_fem_8	factor5_fem_tor	0.758077
factor4_fem_8	factor6_fem_tor	0.278893
factor4_fem_8	factor7_fem_tor	0.0416251
factor4_fem_8	factor8_fem_tor	0.199171
factor5_fem_8	factor6_fem_8	0
factor5_fem_8	factor7_fem_8	0
factor5_fem_8	factor8_fem_8	0
factor5_fem_8	factor1_fem_foxo	0.0420034
factor5_fem_8	factor2_fem_foxo	-0.111368
factor5_fem_8	factor3_fem_foxo	0.0423958
factor5_fem_8	factor4_fem_foxo	-0.068653
factor5_fem_8	factor5_fem_foxo	0.863117
factor5_fem_8	factor6_fem_foxo	0.46309
factor5_fem_8	factor7_fem_foxo	-0.0416056
factor5_fem_8	factor8_fem_foxo	0.134787
factor5_fem_8	factor1_fem_tor	0.0222463
factor5_fem_8	factor2_fem_tor	-0.179146
factor5_fem_8	factor3_fem_tor	0.156781
factor5_fem_8	factor4_fem_tor	0.0740963
factor5_fem_8	factor5_fem_tor	0.305052
factor5_fem_8	factor6_fem_tor	-0.750252
factor5_fem_8	factor7_fem_tor	0.508414
factor5_fem_8	factor8_fem_tor	-0.151403
factor6_fem_8	factor7_fem_8	0
factor6_fem_8	factor8_fem_8	0
factor6_fem_8	factor1_fem_foxo	0.0072294
factor6_fem_8	factor2_fem_foxo	-0.00242383
factor6_fem_8	factor3_fem_foxo	-0.0110196
factor6_fem_8	factor4_fem_foxo	0.0317882
factor6_fem_8	factor5_fem_foxo	0.421642
factor6_fem_8	factor6_fem_foxo	-0.703295
factor6_fem_8	factor7_fem_foxo	0.563472
factor6_fem_8	factor8_fem_foxo	-0.0943577
factor6_fem_8	factor1_fem_tor	0.0262787
factor6_fem_8	factor2_fem_tor	-0.0478151
factor6_fem_8	factor3_fem_tor	0.0097884
factor6_fem_8	factor4_fem_tor	-0.696351
factor6_fem_8	factor5_fem_tor	0.270929
factor6_fem_8	factor6_fem_tor	0.418406
factor6_fem_8	factor7_fem_tor	0.486691
factor6_fem_8	factor8_fem_tor	-0.163364
factor7_fem_8	factor8_fem_8	0
factor7_fem_8	factor1_fem_foxo	0.0301481
factor7_fem_8	factor2_fem_foxo	-0.042153
factor7_fem_8	factor3_fem_foxo	-0.0141751
factor7_fem_8	factor4_fem_foxo	0.0221817
factor7_fem_8	factor5_fem_foxo	-0.241853
factor7_fem_8	factor6_fem_foxo	0.513336
factor7_fem_8	factor7_fem_foxo	0.821287
factor7_fem_8	factor8_fem_foxo	0.0100895
factor7_fem_8	factor1_fem_tor	0.0494169
factor7_fem_8	factor2_fem_tor	0.00664874
factor7_fem_8	factor3_fem_tor	0.118446
factor7_fem_8	factor4_fem_tor	0.489402
factor7_fem_8	factor5_fem_tor	-0.412837
factor7_fem_8	factor6_fem_tor	0.338076
factor7_fem_8	factor7_fem_tor	0.66973
factor7_fem_8	factor8_fem_tor	0.10345
factor8_fem_8	factor1_fem_foxo	0.000104826
factor8_fem_8	factor2_fem_foxo	0.0112184
factor8_fem_8	factor3_fem_foxo	-0.0484233
factor8_fem_8	factor4_fem_foxo	0.0146378
factor8_fem_8	factor5_fem_foxo	-0.0739736
factor8_fem_8	factor6_fem_foxo	-0.135168
factor8_fem_8	factor7_fem_foxo	0.0499364
factor8_fem_8	factor8_fem_foxo	0.985433
factor8_fem_8	factor1_fem_tor	-0.0236853
factor8_fem_8	factor2_fem_tor	0.121249
factor8_fem_8	factor3_fem_tor	0.118718
factor8_fem_8	factor4_fem_tor	0.266013
factor8_fem_8	factor5_fem_tor	0.0800109
factor8_fem_8	factor6_fem_tor	0.167642
factor8_fem_8	factor7_fem_tor	-0.107413
factor8_fem_8	factor8_fem_tor	-0.924033
factor1_fem_foxo	factor2_fem_foxo	8.48397e-13
factor1_fem_foxo	factor3_fem_foxo	0
factor1_fem_foxo	factor4_fem_foxo	-1.2033e-12
factor1_fem_foxo	factor5_fem_foxo	0
factor1_fem_foxo	factor6_fem_foxo	0
factor1_fem_foxo	factor7_fem_foxo	0
factor1_fem_foxo	factor8_fem_foxo	0
factor1_fem_foxo	factor1_fem_tor	0.985266
factor1_fem_foxo	factor2_fem_tor	-0.0820955
factor1_fem_foxo	factor3_fem_tor	-0.0851926
factor1_fem_foxo	factor4_fem_tor	0.0732495
factor1_fem_foxo	factor5_fem_tor	0.0964829
factor1_fem_foxo	factor6_fem_tor	0.0161044
factor1_fem_foxo	factor7_fem_tor	-0.0119238
factor1_fem_foxo	factor8_fem_tor	-0.0133367
factor2_fem_foxo	factor3_fem_foxo	0
factor2_fem_foxo	factor4_fem_foxo	7.45358e-13
factor2_fem_foxo	factor5_fem_foxo	0
factor2_fem_foxo	factor6_fem_foxo	7.65364e-13
factor2_fem_foxo	factor7_fem_foxo	-1.49517e-13
factor2_fem_foxo	factor8_fem_foxo	1.02108e-12
factor2_fem_foxo	factor1_fem_tor	0.0978549
factor2_fem_foxo	factor2_fem_tor	0.967153
factor2_fem_foxo	factor3_fem_tor	0.172887
factor2_fem_foxo	factor4_fem_tor	-0.0858592
factor2_fem_foxo	factor5_fem_tor	0.0641528
factor2_fem_foxo	factor6_fem_tor	-0.0477032
factor2_fem_foxo	factor7_fem_tor	-0.000453751
factor2_fem_foxo	factor8_fem_tor	0.106706
factor3_fem_foxo	factor4_fem_foxo	0
factor3_fem_foxo	factor5_fem_foxo	0
factor3_fem_foxo	factor6_fem_foxo	0
factor3_fem_foxo	factor7_fem_foxo	0
factor3_fem_foxo	factor8_fem_foxo	0
factor3_fem_foxo	factor1_fem_tor	0.0467481
factor3_fem_foxo	factor2_fem_tor	-0.197575
factor3_fem_foxo	factor3_fem_tor	0.925673
factor3_fem_foxo	factor4_fem_tor	0.00174868
factor3_fem_foxo	factor5_fem_tor	0.16055
factor3_fem_foxo	factor6_fem_tor	0.0974855
factor3_fem_foxo	factor7_fem_tor	-0.168136
factor3_fem_foxo	factor8_fem_tor	0.195845
factor4_fem_foxo	factor5_fem_foxo	0
factor4_fem_foxo	factor6_fem_foxo	-2.4886e-12
factor4_fem_foxo	factor7_fem_foxo	5.84087e-13
factor4_fem_foxo	factor8_fem_foxo	-3.74803e-12
factor4_fem_foxo	factor1_fem_tor	-0.12405
factor4_fem_foxo	factor2_fem_tor	0.0294076
factor4_fem_foxo	factor3_fem_tor	-0.200933
factor4_fem_foxo	factor4_fem_tor	0.424472
factor4_fem_foxo	factor5_fem_tor	0.764309
factor4_fem_foxo	factor6_fem_tor	0.362578
factor4_fem_foxo	factor7_fem_tor	0.0219301
factor4_fem_foxo	factor8_fem_tor	0.216991
factor5_fem_foxo	factor6_fem_foxo	0
factor5_fem_foxo	factor7_fem_foxo	0
factor5_fem_foxo	factor8_fem_foxo	0
factor5_fem_foxo	factor1_fem_tor	-0.0113629
factor5_fem_foxo	factor2_fem_tor	-0.0897185
factor5_fem_foxo	factor3_fem_tor	0.0752545
factor5_fem_foxo	factor4_fem_tor	-0.352271
factor5_fem_foxo	factor5_fem_tor	0.51165
factor5_fem_foxo	factor6_fem_tor	-0.567468
factor5_fem_foxo	factor7_fem_tor	0.508333
factor5_fem_foxo	factor8_fem_tor	-0.14091
factor6_fem_foxo	factor7_fem_foxo	5.15934e-13
factor6_fem_foxo	factor8_fem_foxo	-3.15006e-12
factor6_fem_foxo	factor1_fem_tor	-0.00881158
factor6_fem_foxo	factor2_fem_tor	0.016451
factor6_fem_foxo	factor3_fem_tor	0.0936261
factor6_fem_foxo	factor4_fem_tor	0.752561
factor6_fem_foxo	factor5_fem_tor	-0.237065
factor6_fem_foxo	factor6_fem_tor	-0.491522
factor6_fem_foxo	factor7_fem_tor	0.265898
factor6_fem_foxo	factor8_fem_tor	0.236734
factor7_fem_foxo	factor8_fem_foxo	7.63432e-13
factor7_fem_foxo	factor1_fem_tor	0.0356506
factor7_fem_foxo	factor2_fem_tor	0.0186564
factor7_fem_foxo	factor3_fem_tor	0.139073
factor7_fem_foxo	factor4_fem_tor	-0.000945601
factor7_fem_foxo	factor5_fem_tor	-0.223103
factor7_fem_foxo	factor6_fem_tor	0.540202
factor7_fem_foxo	factor7_fem_tor	0.796905
factor7_fem_foxo	factor8_fem_tor	-0.04886
factor8_fem_foxo	factor1_fem_tor	-0.0249826
factor8_fem_foxo	factor2_fem_tor	0.0964707
factor8_fem_foxo	factor3_fem_tor	0.178429
factor8_fem_foxo	factor4_fem_tor	0.341526
factor8_fem_foxo	factor5_fem_tor	0.0941855
factor8_fem_foxo	factor6_fem_tor	0.0326726
factor8_fem_foxo	factor7_fem_tor	-0.0833337
factor8_fem_foxo	factor8_fem_tor	-0.908135
factor1_fem_tor	factor2_fem_tor	0
factor1_fem_tor	factor3_fem_tor	0
factor1_fem_tor	factor4_fem_tor	0
factor1_fem_tor	factor5_fem_tor	0
factor1_fem_tor	factor6_fem_tor	0
factor1_fem_tor	factor7_fem_tor	0
factor1_fem_tor	factor8_fem_tor	0
factor2_fem_tor	factor3_fem_tor	0
factor2_fem_tor	factor4_fem_tor	0
factor2_fem_tor	factor5_fem_tor	1.39673e-13
factor2_fem_tor	factor6_fem_tor	0
factor2_fem_tor	factor7_fem_tor	0
factor2_fem_tor	factor8_fem_tor	0
factor3_fem_tor	factor4_fem_tor	0
factor3_fem_tor	factor5_fem_tor	0
factor3_fem_tor	factor6_fem_tor	0
factor3_fem_tor	factor7_fem_tor	0
factor3_fem_tor	factor8_fem_tor	9.66815e-13
factor4_fem_tor	factor5_fem_tor	0
factor4_fem_tor	factor6_fem_tor	0
factor4_fem_tor	factor7_fem_tor	0
factor4_fem_tor	factor8_fem_tor	0
factor5_fem_tor	factor6_fem_tor	0
factor5_fem_tor	factor7_fem_tor	0
factor5_fem_tor	factor8_fem_tor	0
factor6_fem_tor	factor7_fem_tor	0
factor6_fem_tor	factor8_fem_tor	0
factor7_fem_tor	factor8_fem_tor	0

## Sheet: males
Var	WithVar	Corr	pValue
G_Akt1	G_Lk6	0.737832	0.0205313
G_Akt1	G_Pi3K92E	0.924911	7.09636e-05
G_Akt1	G_Pk61C	0.702398	0.0326795
G_Akt1	G_Pten	0.860814	0.00149471
G_Akt1	G_Rheb	0.555251	0.125218
G_Akt1	G_S6k	0.478266	0.202122
G_Akt1	G_Thor	0.21791	0.587498
G_Akt1	G_Tor	0.924278	7.42169e-05
G_Akt1	G_Tsc1	0.91029	0.000179825
G_Akt1	G_chico	0.922035	8.66748e-05
G_Akt1	G_dm	0.713716	0.0284085
G_Akt1	G_eIF_4E	0.47184	0.209405
G_Akt1	G_foxo	0.976947	4.9812e-08
G_Akt1	G_gig	0.84257	0.00258857
G_Akt1	G_slif	0.928875	5.3004e-05
G_Akt1	male_dessication	0.163996	0.685207
G_Akt1	male_oxygen	-0.54265	0.136473
G_Akt1	male_starvation	-0.20698	0.606953
G_Akt1	male_longevity	-0.360515	0.35516
G_Akt1	male_development	0.230393	0.565521
G_Akt1	male_bodysize	-0.040694	0.920555
G_Akt1	factor1_mal_8	0.891033	0.000473666
G_Akt1	factor2_mal_8	-0.326368	0.406662
G_Akt1	factor3_mal_8	0.07484	0.854278
G_Akt1	factor4_mal_8	-0.212069	0.597871
G_Akt1	factor5_mal_8	-0.0583207	0.886276
G_Akt1	factor6_mal_8	-0.0625796	0.878013
G_Akt1	factor7_mal_8	0.202802	0.614441
G_Akt1	factor8_mal_8	0.0228743	0.95531
G_Akt1	factor1_mal_foxo	0.850914	0.00203533
G_Akt1	factor2_mal_foxo	-0.44662	0.239233
G_Akt1	factor3_mal_foxo	0.0374566	0.926863
G_Akt1	factor4_mal_foxo	-0.174777	0.665338
G_Akt1	factor5_mal_foxo	-0.0824904	0.839511
G_Akt1	factor6_mal_foxo	0.020914	0.959137
G_Akt1	factor7_mal_foxo	0.19014	0.637295
G_Akt1	factor8_mal_foxo	0.0336192	0.934344
G_Akt1	factor1_male_tor	0.921119	9.21957e-05
G_Akt1	factor2_male_tor	0.211552	0.598791
G_Akt1	factor3_male_tor	0.172227	0.670024
G_Akt1	factor4_male_tor	0.120735	0.766322
G_Akt1	factor5_male_tor	0.234125	0.559002
G_Akt1	factor6_male_tor	-0.0229818	0.9551
G_Akt1	factor7_male_tor	-0.0570123	0.888816
G_Akt1	factor8_male_tor	0.0628801	0.87743
G_Lk6	G_Pi3K92E	0.694513	0.03588
G_Lk6	G_Pk61C	0.602998	0.0873837
G_Lk6	G_Pten	0.710523	0.0295751
G_Lk6	G_Rheb	0.37074	0.340317
G_Lk6	G_S6k	0.248313	0.534452
G_Lk6	G_Thor	0.221396	0.581333
G_Lk6	G_Tor	0.86281	0.00139967
G_Lk6	G_Tsc1	0.87092	0.00105789
G_Lk6	G_chico	0.738212	0.0204203
G_Lk6	G_dm	0.57662	0.107342
G_Lk6	G_eIF_4E	0.287621	0.468466
G_Lk6	G_foxo	0.704956	0.031681
G_Lk6	G_gig	0.888892	0.000520465
G_Lk6	G_slif	0.835783	0.00311068
G_Lk6	male_dessication	-0.279647	0.481596
G_Lk6	male_oxygen	-0.523616	0.154473
G_Lk6	male_starvation	-0.456272	0.227586
G_Lk6	male_longevity	-0.635034	0.0662625
G_Lk6	male_development	-0.153413	0.704857
G_Lk6	male_bodysize	-0.0843963	0.835837
G_Lk6	factor1_mal_8	0.777449	0.0109356
G_Lk6	factor2_mal_8	-0.110023	0.786701
G_Lk6	factor3_mal_8	0.275514	0.488455
G_Lk6	factor4_mal_8	-0.249928	0.531681
G_Lk6	factor5_mal_8	-0.269178	0.499038
G_Lk6	factor6_mal_8	-0.0383221	0.925176
G_Lk6	factor7_mal_8	-0.392016	0.31033
G_Lk6	factor8_mal_8	-0.132264	0.744509
G_Lk6	factor1_mal_foxo	0.747274	0.0178821
G_Lk6	factor2_mal_foxo	-0.250835	0.530126
G_Lk6	factor3_mal_foxo	0.208189	0.604791
G_Lk6	factor4_mal_foxo	-0.182072	0.651981
G_Lk6	factor5_mal_foxo	-0.358698	0.357826
G_Lk6	factor6_mal_foxo	-0.0774654	0.849206
G_Lk6	factor7_mal_foxo	-0.382765	0.323218
G_Lk6	factor8_mal_foxo	-0.144902	0.720754
G_Lk6	factor1_male_tor	0.76169	0.0142838
G_Lk6	factor2_male_tor	-0.171734	0.670931
G_Lk6	factor3_male_tor	0.433081	0.256047
G_Lk6	factor4_male_tor	0.329449	0.401896
G_Lk6	factor5_male_tor	-0.194822	0.628817
G_Lk6	factor6_male_tor	-0.212725	0.596702
G_Lk6	factor7_male_tor	-0.0686639	0.866224
G_Lk6	factor8_male_tor	-0.0794891	0.8453
G_Pi3K92E	G_Pk61C	0.836339	0.00306535
G_Pi3K92E	G_Pten	0.925868	6.6258e-05
G_Pi3K92E	G_Rheb	0.620534	0.0754006
G_Pi3K92E	G_S6k	0.398707	0.301157
G_Pi3K92E	G_Thor	0.34857	0.372843
G_Pi3K92E	G_Tor	0.910295	0.000179774
G_Pi3K92E	G_Tsc1	0.92831	5.5322e-05
G_Pi3K92E	G_chico	0.936728	2.78668e-05
G_Pi3K92E	G_dm	0.865383	0.0012837
G_Pi3K92E	G_eIF_4E	0.634483	0.0665967
G_Pi3K92E	G_foxo	0.907677	0.000208116
G_Pi3K92E	G_gig	0.879687	0.000761201
G_Pi3K92E	G_slif	0.867419	0.001197
G_Pi3K92E	male_dessication	0.233589	0.559938
G_Pi3K92E	male_oxygen	-0.5835	0.101912
G_Pi3K92E	male_starvation	-0.232247	0.562279
G_Pi3K92E	male_longevity	-0.296963	0.453256
G_Pi3K92E	male_development	0.0691903	0.865205
G_Pi3K92E	male_bodysize	0.172054	0.670342
G_Pi3K92E	factor1_mal_8	0.950174	7.07869e-06
G_Pi3K92E	factor2_mal_8	-0.182335	0.651501
G_Pi3K92E	factor3_mal_8	-0.134565	0.740171
G_Pi3K92E	factor4_mal_8	0.00401332	0.992156
G_Pi3K92E	factor5_mal_8	0.00706895	0.986185
G_Pi3K92E	factor6_mal_8	-0.17449	0.665864
G_Pi3K92E	factor7_mal_8	0.102407	0.801252
G_Pi3K92E	factor8_mal_8	-0.0693928	0.864813
G_Pi3K92E	factor1_mal_foxo	0.938664	2.34193e-05
G_Pi3K92E	factor2_mal_foxo	-0.261519	0.511938
G_Pi3K92E	factor3_mal_foxo	-0.0791609	0.845933
G_Pi3K92E	factor4_mal_foxo	0.0571087	0.888629
G_Pi3K92E	factor5_mal_foxo	0.0170565	0.966671
G_Pi3K92E	factor6_mal_foxo	-0.128945	0.750775
G_Pi3K92E	factor7_mal_foxo	0.147539	0.715819
G_Pi3K92E	factor8_mal_foxo	-0.0480034	0.906326
G_Pi3K92E	factor1_male_tor	0.960205	1.81574e-06
G_Pi3K92E	factor2_male_tor	0.150698	0.709917
G_Pi3K92E	factor3_male_tor	0.0186971	0.963467
G_Pi3K92E	factor4_male_tor	-0.0357201	0.930248
G_Pi3K92E	factor5_male_tor	-0.00241173	0.995287
G_Pi3K92E	factor6_male_tor	0.100178	0.805518
G_Pi3K92E	factor7_male_tor	-0.208632	0.604
G_Pi3K92E	factor8_male_tor	0.0100628	0.980335
G_Pk61C	G_Pten	0.816164	0.00502856
G_Pk61C	G_Rheb	0.594395	0.0936372
G_Pk61C	G_S6k	0.181721	0.652622
G_Pk61C	G_Thor	0.100134	0.805604
G_Pk61C	G_Tor	0.784427	0.00963764
G_Pk61C	G_Tsc1	0.69993	0.033661
G_Pk61C	G_chico	0.774205	0.0115768
G_Pk61C	G_dm	0.830054	0.00360559
G_Pk61C	G_eIF_4E	0.650847	0.057082
G_Pk61C	G_foxo	0.709387	0.0299974
G_Pk61C	G_gig	0.723926	0.0248741
G_Pk61C	G_slif	0.74792	0.0177093
G_Pk61C	male_dessication	0.0771865	0.849744
G_Pk61C	male_oxygen	-0.545979	0.133448
G_Pk61C	male_starvation	0.0194723	0.961953
G_Pk61C	male_longevity	-0.127557	0.753398
G_Pk61C	male_development	0.163716	0.685725
G_Pk61C	male_bodysize	0.136882	0.735808
G_Pk61C	factor1_mal_8	0.873502	0.000963048
G_Pk61C	factor2_mal_8	-0.118054	0.771413
G_Pk61C	factor3_mal_8	-0.159277	0.693951
G_Pk61C	factor4_mal_8	0.171236	0.671847
G_Pk61C	factor5_mal_8	0.297725	0.452024
G_Pk61C	factor6_mal_8	0.179931	0.655893
G_Pk61C	factor7_mal_8	-0.170057	0.674019
G_Pk61C	factor8_mal_8	-0.135762	0.737916
G_Pk61C	factor1_mal_foxo	0.869728	0.00110384
G_Pk61C	factor2_mal_foxo	-0.137612	0.734436
G_Pk61C	factor3_mal_foxo	-0.0152366	0.970226
G_Pk61C	factor4_mal_foxo	0.181081	0.653792
G_Pk61C	factor5_mal_foxo	0.356782	0.360646
G_Pk61C	factor6_mal_foxo	0.103579	0.799009
G_Pk61C	factor7_mal_foxo	-0.183547	0.649289
G_Pk61C	factor8_mal_foxo	-0.141074	0.727931
G_Pk61C	factor1_male_tor	0.8588	0.00159513
G_Pk61C	factor2_male_tor	0.0871538	0.830527
G_Pk61C	factor3_male_tor	0.0578558	0.887178
G_Pk61C	factor4_male_tor	-0.256016	0.521279
G_Pk61C	factor5_male_tor	-0.243757	0.542295
G_Pk61C	factor6_male_tor	0.177092	0.66109
G_Pk61C	factor7_male_tor	0.130181	0.74844
G_Pk61C	factor8_male_tor	-0.279729	0.481462
G_Pten	G_Rheb	0.606952	0.084592
G_Pten	G_S6k	0.543755	0.135465
G_Pten	G_Thor	0.241283	0.546571
G_Pten	G_Tor	0.804476	0.0064927
G_Pten	G_Tsc1	0.865001	0.0013005
G_Pten	G_chico	0.918131	0.000112083
G_Pten	G_dm	0.758069	0.015138
G_Pten	G_eIF_4E	0.731938	0.0223067
G_Pten	G_foxo	0.811021	0.00564129
G_Pten	G_gig	0.837721	0.00295467
G_Pten	G_slif	0.771931	0.0120409
G_Pten	male_dessication	0.256411	0.520607
G_Pten	male_oxygen	-0.41483	0.279572
G_Pten	male_starvation	-0.265724	0.504842
G_Pten	male_longevity	-0.168089	0.677646
G_Pten	male_development	0.27169	0.494833
G_Pten	male_bodysize	0.342982	0.38124
G_Pten	factor1_mal_8	0.937791	2.53498e-05
G_Pten	factor2_mal_8	0.0215009	0.957991
G_Pten	factor3_mal_8	-0.262376	0.51049
G_Pten	factor4_mal_8	-0.220789	0.582405
G_Pten	factor5_mal_8	-0.0207742	0.95941
G_Pten	factor6_mal_8	0.00398591	0.99221
G_Pten	factor7_mal_8	0.0244124	0.952307
G_Pten	factor8_mal_8	-0.0381171	0.925576
G_Pten	factor1_mal_foxo	0.965909	6.83612e-07
G_Pten	factor2_mal_foxo	-0.0294521	0.942472
G_Pten	factor3_mal_foxo	-0.200291	0.618954
G_Pten	factor4_mal_foxo	-0.150312	0.710639
G_Pten	factor5_mal_foxo	-0.0140928	0.97246
G_Pten	factor6_mal_foxo	0.0205478	0.959852
G_Pten	factor7_mal_foxo	0.0353659	0.930938
G_Pten	factor8_mal_foxo	-0.0396215	0.922644
G_Pten	factor1_male_tor	0.979616	2.09055e-08
G_Pten	factor2_male_tor	-0.147691	0.715535
G_Pten	factor3_male_tor	-0.118826	0.769947
G_Pten	factor4_male_tor	-0.00709936	0.986125
G_Pten	factor5_male_tor	0.0449726	0.912224
G_Pten	factor6_male_tor	0.0142575	0.972139
G_Pten	factor7_male_tor	-0.0401296	0.921654
G_Pten	factor8_male_tor	-0.0230913	0.954886
G_Rheb	G_S6k	-0.0452407	0.911702
G_Rheb	G_Thor	0.693236	0.0364158
G_Rheb	G_Tor	0.510532	0.167537
G_Rheb	G_Tsc1	0.540534	0.138414
G_Rheb	G_chico	0.780846	0.0102901
G_Rheb	G_dm	0.30632	0.438213
G_Rheb	G_eIF_4E	0.76592	0.0133265
G_Rheb	G_foxo	0.449949	0.235183
G_Rheb	G_gig	0.356501	0.361061
G_Rheb	G_slif	0.609186	0.0830384
G_Rheb	male_dessication	0.182581	0.651052
G_Rheb	male_oxygen	-0.0249262	0.951304
G_Rheb	male_starvation	0.310547	0.431483
G_Rheb	male_longevity	-0.0133297	0.973951
G_Rheb	male_development	0.233081	0.560823
G_Rheb	male_bodysize	0.0193815	0.96213
G_Rheb	factor1_mal_8	0.716127	0.0275467
G_Rheb	factor2_mal_8	0.414164	0.280448
G_Rheb	factor3_mal_8	0.25735	0.51901
G_Rheb	factor4_mal_8	0.0150787	0.970535
G_Rheb	factor5_mal_8	0.409353	0.286821
G_Rheb	factor6_mal_8	-0.118974	0.769666
G_Rheb	factor7_mal_8	0.259707	0.515008
G_Rheb	factor8_mal_8	0.00106592	0.997917
G_Rheb	factor1_mal_foxo	0.717664	0.0270061
G_Rheb	factor2_mal_foxo	0.270935	0.496096
G_Rheb	factor3_mal_foxo	0.473071	0.207999
G_Rheb	factor4_mal_foxo	-0.0887918	0.827375
G_Rheb	factor5_mal_foxo	0.282302	0.47721
G_Rheb	factor6_mal_foxo	-0.101681	0.802642
G_Rheb	factor7_mal_foxo	0.297852	0.451818
G_Rheb	factor8_mal_foxo	0.0335029	0.934571
G_Rheb	factor1_male_tor	0.601336	0.0885728
G_Rheb	factor2_male_tor	-0.265168	0.505778
G_Rheb	factor3_male_tor	0.346465	0.375996
G_Rheb	factor4_male_tor	-0.512158	0.165883
G_Rheb	factor5_male_tor	0.220679	0.5826
G_Rheb	factor6_male_tor	0.322901	0.41205
G_Rheb	factor7_male_tor	-0.120508	0.766752
G_Rheb	factor8_male_tor	0.135099	0.739166
G_S6k	G_Thor	-0.246251	0.537996
G_S6k	G_Tor	0.327996	0.404141
G_S6k	G_Tsc1	0.345886	0.376865
G_S6k	G_chico	0.376503	0.332073
G_S6k	G_dm	0.227511	0.570571
G_S6k	G_eIF_4E	0.0854252	0.833856
G_S6k	G_foxo	0.41904	0.274058
G_S6k	G_gig	0.320484	0.415824
G_S6k	G_slif	0.168296	0.677264
G_S6k	male_dessication	0.670599	0.0467483
G_S6k	male_oxygen	0.118384	0.770786
G_S6k	male_starvation	-0.126288	0.755799
G_S6k	male_longevity	0.301967	0.445188
G_S6k	male_development	0.480969	0.199096
G_S6k	male_bodysize	0.21145	0.598973
G_S6k	factor1_mal_8	0.334954	0.393438
G_S6k	factor2_mal_8	-0.118667	0.77025
G_S6k	factor3_mal_8	-0.422819	0.269154
G_S6k	factor4_mal_8	-0.413727	0.281025
G_S6k	factor5_mal_8	-0.465204	0.217063
G_S6k	factor6_mal_8	0.2936	0.458709
G_S6k	factor7_mal_8	0.403182	0.295093
G_S6k	factor8_mal_8	-0.242089	0.545177
G_S6k	factor1_mal_foxo	0.369627	0.341919
G_S6k	factor2_mal_foxo	-0.0945765	0.816259
G_S6k	factor3_mal_foxo	-0.53326	0.145203
G_S6k	factor4_mal_foxo	-0.273432	0.491924
G_S6k	factor5_mal_foxo	-0.367983	0.344292
G_S6k	factor6_mal_foxo	0.425659	0.265496
G_S6k	factor7_mal_foxo	0.332441	0.39729
G_S6k	factor8_mal_foxo	-0.261124	0.512607
G_S6k	factor1_male_tor	0.46593	0.216219
G_S6k	factor2_male_tor	-0.0966888	0.812207
G_S6k	factor3_male_tor	-0.479113	0.201171
G_S6k	factor4_male_tor	0.577611	0.10655
G_S6k	factor5_male_tor	0.415006	0.27934
G_S6k	factor6_male_tor	0.136768	0.736023
G_S6k	factor7_male_tor	0.0769288	0.850242
G_S6k	factor8_male_tor	-0.116291	0.774765
G_Thor	G_Tor	0.251308	0.529316
G_Thor	G_Tsc1	0.400126	0.299227
G_Thor	G_chico	0.463088	0.219533
G_Thor	G_dm	0.113068	0.780899
G_Thor	G_eIF_4E	0.425027	0.266307
G_Thor	G_foxo	0.125515	0.757263
G_Thor	G_gig	0.20784	0.605416
G_Thor	G_slif	0.291795	0.461647
G_Thor	male_dessication	0.102765	0.800567
G_Thor	male_oxygen	0.0425306	0.916978
G_Thor	male_starvation	-0.0132947	0.97402
G_Thor	male_longevity	-0.242597	0.544299
G_Thor	male_development	-0.390663	0.312201
G_Thor	male_bodysize	0.0964594	0.812647
G_Thor	factor1_mal_8	0.371065	0.33985
G_Thor	factor2_mal_8	0.534238	0.14428
G_Thor	factor3_mal_8	0.305784	0.43907
G_Thor	factor4_mal_8	0.187964	0.641247
G_Thor	factor5_mal_8	-0.00367797	0.992812
G_Thor	factor6_mal_8	-0.640032	0.0632728
G_Thor	factor7_mal_8	0.192955	0.632193
G_Thor	factor8_mal_8	-0.0343627	0.932894
G_Thor	factor1_mal_foxo	0.375396	0.33365
G_Thor	factor2_mal_foxo	0.374113	0.335482
G_Thor	factor3_mal_foxo	0.458984	0.224365
G_Thor	factor4_mal_foxo	0.136862	0.735845
G_Thor	factor5_mal_foxo	-0.175106	0.664734
G_Thor	factor6_mal_foxo	-0.57216	0.110947
G_Thor	factor7_mal_foxo	0.361433	0.353816
G_Thor	factor8_mal_foxo	0.0325189	0.936489
G_Thor	factor1_male_tor	0.218043	0.587262
G_Thor	factor2_male_tor	-0.300661	0.447288
G_Thor	factor3_male_tor	0.331138	0.399294
G_Thor	factor4_male_tor	-0.275839	0.487915
G_Thor	factor5_male_tor	0.00124051	0.997576
G_Thor	factor6_male_tor	0.283897	0.474581
G_Thor	factor7_male_tor	-0.651207	0.0568826
G_Thor	factor8_male_tor	0.414309	0.280258
G_Tor	G_Tsc1	0.93802	2.48327e-05
G_Tor	G_chico	0.883098	0.000664127
G_Tor	G_dm	0.784239	0.00967134
G_Tor	G_eIF_4E	0.366478	0.34647
G_Tor	G_foxo	0.915785	0.000129856
G_Tor	G_gig	0.905556	0.000233437
G_Tor	G_slif	0.947622	9.48813e-06
G_Tor	male_dessication	0.0231758	0.954721
G_Tor	male_oxygen	-0.625271	0.072339
G_Tor	male_starvation	-0.221341	0.58143
G_Tor	male_longevity	-0.475426	0.205324
G_Tor	male_development	-0.0417644	0.91847
G_Tor	male_bodysize	-0.1363	0.736904
G_Tor	factor1_mal_8	0.905595	0.000232962
G_Tor	factor2_mal_8	-0.320066	0.416479
G_Tor	factor3_mal_8	0.180113	0.655561
G_Tor	factor4_mal_8	-0.00910181	0.982212
G_Tor	factor5_mal_8	-0.114065	0.779001
G_Tor	factor6_mal_8	-0.0550814	0.892566
G_Tor	factor7_mal_8	-0.043625	0.914847
G_Tor	factor8_mal_8	-0.164272	0.684697
G_Tor	factor1_mal_foxo	0.851807	0.00198165
G_Tor	factor2_mal_foxo	-0.450945	0.233979
G_Tor	factor3_mal_foxo	0.160359	0.691945
G_Tor	factor4_mal_foxo	0.0373952	0.926983
G_Tor	factor5_mal_foxo	-0.135108	0.739148
G_Tor	factor6_mal_foxo	-0.0276219	0.946043
G_Tor	factor7_mal_foxo	-0.0357805	0.93013
G_Tor	factor8_mal_foxo	-0.15383	0.704078
G_Tor	factor1_male_tor	0.887386	0.000555343
G_Tor	factor2_male_tor	0.193395	0.631396
G_Tor	factor3_male_tor	0.334036	0.394844
G_Tor	factor4_male_tor	0.188462	0.640342
G_Tor	factor5_male_tor	-0.060307	0.882421
G_Tor	factor6_male_tor	0.0615879	0.879936
G_Tor	factor7_male_tor	-0.115545	0.776184
G_Tor	factor8_male_tor	-0.0852353	0.834221
G_Tsc1	G_chico	0.897261	0.000355172
G_Tsc1	G_dm	0.752002	0.0166435
G_Tsc1	G_eIF_4E	0.522617	0.15545
G_Tsc1	G_foxo	0.87159	0.00103264
G_Tsc1	G_gig	0.959839	1.92181e-06
G_Tsc1	G_slif	0.90258	0.000272781
G_Tsc1	male_dessication	0.00779304	0.98477
G_Tsc1	male_oxygen	-0.583717	0.101743
G_Tsc1	male_starvation	-0.432834	0.256358
G_Tsc1	male_longevity	-0.513617	0.164405
G_Tsc1	male_development	-0.0996571	0.806517
G_Tsc1	male_bodysize	0.0329728	0.935604
G_Tsc1	factor1_mal_8	0.896359	0.000370804
G_Tsc1	factor2_mal_8	-0.183798	0.648832
G_Tsc1	factor3_mal_8	0.0607749	0.881513
G_Tsc1	factor4_mal_8	-0.180401	0.655033
G_Tsc1	factor5_mal_8	-0.13318	0.742782
G_Tsc1	factor6_mal_8	-0.297471	0.452433
G_Tsc1	factor7_mal_8	-0.0728271	0.858169
G_Tsc1	factor8_mal_8	-0.122438	0.763093
G_Tsc1	factor1_mal_foxo	0.875626	0.000889804
G_Tsc1	factor2_mal_foxo	-0.308275	0.435096
G_Tsc1	factor3_mal_foxo	0.0412814	0.919411
G_Tsc1	factor4_mal_foxo	-0.11431	0.778533
G_Tsc1	factor5_mal_foxo	-0.198594	0.622009
G_Tsc1	factor6_mal_foxo	-0.269781	0.498027
G_Tsc1	factor7_mal_foxo	-0.00620551	0.987872
G_Tsc1	factor8_mal_foxo	-0.105894	0.794585
G_Tsc1	factor1_male_tor	0.904278	0.00024977
G_Tsc1	factor2_male_tor	0.0315009	0.938475
G_Tsc1	factor3_male_tor	0.217105	0.588924
G_Tsc1	factor4_male_tor	0.135762	0.737917
G_Tsc1	factor5_male_tor	-0.0168986	0.966979
G_Tsc1	factor6_male_tor	-0.110158	0.786444
G_Tsc1	factor7_male_tor	-0.321406	0.414383
G_Tsc1	factor8_male_tor	-5.92991e-05	0.999884
G_chico	G_dm	0.696874	0.0349019
G_chico	G_eIF_4E	0.652221	0.0563227
G_chico	G_foxo	0.866179	0.0012493
G_chico	G_gig	0.792657	0.00824493
G_chico	G_slif	0.895395	0.000388056
G_chico	male_dessication	0.216821	0.589427
G_chico	male_oxygen	-0.410522	0.285267
G_chico	male_starvation	-0.0987864	0.808185
G_chico	male_longevity	-0.289069	0.466097
G_chico	male_development	0.19119	0.63539
G_chico	male_bodysize	0.120188	0.76736
G_chico	factor1_mal_8	0.974871	9.03784e-08
G_chico	factor2_mal_8	0.0355939	0.930494
G_chico	factor3_mal_8	0.0818225	0.840798
G_chico	factor4_mal_8	-0.0947046	0.816014
G_chico	factor5_mal_8	-0.00773669	0.98488
G_chico	factor6_mal_8	-0.0672105	0.869039
G_chico	factor7_mal_8	0.16752	0.678696
G_chico	factor8_mal_8	0.00744841	0.985443
G_chico	factor1_mal_foxo	0.960754	1.66573e-06
G_chico	factor2_mal_foxo	-0.100585	0.80474
G_chico	factor3_mal_foxo	0.153779	0.704175
G_chico	factor4_mal_foxo	-0.0791936	0.84587
G_chico	factor5_mal_foxo	-0.0588423	0.885263
G_chico	factor6_mal_foxo	-0.0065883	0.987124
G_chico	factor7_mal_foxo	0.180932	0.654064
G_chico	factor8_mal_foxo	0.0259579	0.94929
G_chico	factor1_male_tor	0.942602	1.60856e-05
G_chico	factor2_male_tor	-0.0643052	0.874668
G_chico	factor3_male_tor	0.196165	0.626391
G_chico	factor4_male_tor	-0.0416986	0.918598
G_chico	factor5_male_tor	0.121509	0.764853
G_chico	factor6_male_tor	0.158819	0.694803
G_chico	factor7_male_tor	-0.0919147	0.821371
G_chico	factor8_male_tor	0.136788	0.735985
G_dm	G_eIF_4E	0.441256	0.245828
G_dm	G_foxo	0.793796	0.00806362
G_dm	G_gig	0.821964	0.00439442
G_dm	G_slif	0.716812	0.0273049
G_dm	male_dessication	0.0610615	0.880957
G_dm	male_oxygen	-0.822636	0.00432466
G_dm	male_starvation	-0.358655	0.357888
G_dm	male_longevity	-0.404301	0.293584
G_dm	male_development	-0.142491	0.725273
G_dm	male_bodysize	0.338998	0.387274
G_dm	factor1_mal_8	0.804614	0.00647394
G_dm	factor2_mal_8	-0.332929	0.396542
G_dm	factor3_mal_8	-0.318605	0.418767
G_dm	factor4_mal_8	0.30346	0.44279
G_dm	factor5_mal_8	-0.0549218	0.892876
G_dm	factor6_mal_8	-0.106302	0.793805
G_dm	factor7_mal_8	-0.172554	0.669422
G_dm	factor8_mal_8	0.0637658	0.875713
G_dm	factor1_mal_foxo	0.791143	0.00849021
G_dm	factor2_mal_foxo	-0.332302	0.397504
G_dm	factor3_mal_foxo	-0.267848	0.50127
G_dm	factor4_mal_foxo	0.390774	0.312046
G_dm	factor5_mal_foxo	0.0546601	0.893384
G_dm	factor6_mal_foxo	-0.113453	0.780166
G_dm	factor7_mal_foxo	-0.13269	0.743704
G_dm	factor8_mal_foxo	0.0758618	0.852303
G_dm	factor1_male_tor	0.824573	0.00412814
G_dm	factor2_male_tor	0.34486	0.378409
G_dm	factor3_male_tor	-0.136135	0.737215
G_dm	factor4_male_tor	-0.0244921	0.952152
G_dm	factor5_male_tor	-0.415258	0.27901
G_dm	factor6_male_tor	0.0481179	0.906103
G_dm	factor7_male_tor	-0.0829489	0.838627
G_dm	factor8_male_tor	0.0196056	0.961692
G_eIF_4E	G_foxo	0.386506	0.317978
G_eIF_4E	G_gig	0.463037	0.219593
G_eIF_4E	G_slif	0.4431	0.24355
G_eIF_4E	male_dessication	0.14219	0.725837
G_eIF_4E	male_oxygen	-0.136778	0.736004
G_eIF_4E	male_starvation	-0.0541845	0.894308
G_eIF_4E	male_longevity	0.0855732	0.833571
G_eIF_4E	male_development	0.300965	0.446799
G_eIF_4E	male_bodysize	0.412702	0.282379
G_eIF_4E	factor1_mal_8	0.650269	0.0574035
G_eIF_4E	factor2_mal_8	0.34764	0.374235
G_eIF_4E	factor3_mal_8	-0.316408	0.42222
G_eIF_4E	factor4_mal_8	-0.202497	0.614988
G_eIF_4E	factor5_mal_8	0.518741	0.159274
G_eIF_4E	factor6_mal_8	-0.209004	0.603336
G_eIF_4E	factor7_mal_8	0.0134062	0.973802
G_eIF_4E	factor8_mal_8	0.0471513	0.907984
G_eIF_4E	factor1_mal_foxo	0.721042	0.0258422
G_eIF_4E	factor2_mal_foxo	0.344155	0.37947
G_eIF_4E	factor3_mal_foxo	-0.106995	0.79248
G_eIF_4E	factor4_mal_foxo	-0.235493	0.55662
G_eIF_4E	factor5_mal_foxo	0.459678	0.223544
G_eIF_4E	factor6_mal_foxo	-0.269564	0.498391
G_eIF_4E	factor7_mal_foxo	0.0867049	0.831391
G_eIF_4E	factor8_mal_foxo	0.0571323	0.888583
G_eIF_4E	factor1_male_tor	0.663635	0.0502498
G_eIF_4E	factor2_male_tor	-0.317472	0.420546
G_eIF_4E	factor3_male_tor	-0.163538	0.686056
G_eIF_4E	factor4_male_tor	-0.627015	0.0712307
G_eIF_4E	factor5_male_tor	0.104298	0.797635
G_eIF_4E	factor6_male_tor	-0.053477	0.895683
G_eIF_4E	factor7_male_tor	-0.152473	0.706607
G_eIF_4E	factor8_male_tor	-0.0438453	0.914418
G_foxo	G_gig	0.842339	0.0026052
G_foxo	G_slif	0.926267	6.43655e-05
G_foxo	male_dessication	0.0947734	0.815882
G_foxo	male_oxygen	-0.684811	0.0400764
G_foxo	male_starvation	-0.253451	0.525653
G_foxo	male_longevity	-0.442876	0.243827
G_foxo	male_development	0.172734	0.669091
G_foxo	male_bodysize	-0.00181731	0.996448
G_foxo	factor1_mal_8	0.863113	0.00138564
G_foxo	factor2_mal_8	-0.444792	0.241471
G_foxo	factor3_mal_8	0.0382811	0.925256
G_foxo	factor4_mal_8	-0.0955631	0.814366
G_foxo	factor5_mal_8	-0.0844772	0.835682
G_foxo	factor6_mal_8	-0.0399574	0.92199
G_foxo	factor7_mal_8	0.143793	0.72283
G_foxo	factor8_mal_8	0.131103	0.746698
G_foxo	factor1_mal_foxo	0.811889	0.00553443
G_foxo	factor2_mal_foxo	-0.545164	0.134185
G_foxo	factor3_mal_foxo	-0.0135661	0.973489
G_foxo	factor4_mal_foxo	-0.0498907	0.902655
G_foxo	factor5_mal_foxo	-0.0700781	0.863487
G_foxo	factor6_mal_foxo	0.0400947	0.921723
G_foxo	factor7_mal_foxo	0.121309	0.765233
G_foxo	factor8_mal_foxo	0.140446	0.72911
G_foxo	factor1_male_tor	0.89836	0.00033682
G_foxo	factor2_male_tor	0.35695	0.360399
G_foxo	factor3_male_tor	0.139186	0.731476
G_foxo	factor4_male_tor	0.129568	0.749599
G_foxo	factor5_male_tor	0.112678	0.781642
G_foxo	factor6_male_tor	-0.0521957	0.898173
G_foxo	factor7_male_tor	0.0114131	0.977696
G_foxo	factor8_male_tor	0.117583	0.772309
G_gig	G_slif	0.857937	0.00163966
G_gig	male_dessication	-0.13218	0.744668
G_gig	male_oxygen	-0.714975	0.0279564
G_gig	male_starvation	-0.575245	0.108446
G_gig	male_longevity	-0.58227	0.102871
G_gig	male_development	-0.155391	0.701174
G_gig	male_bodysize	0.108713	0.789202
G_gig	factor1_mal_8	0.84466	0.00244108
G_gig	factor2_mal_8	-0.290209	0.464233
G_gig	factor3_mal_8	-0.0605849	0.881882
G_gig	factor4_mal_8	-0.169712	0.674654
G_gig	factor5_mal_8	-0.155433	0.701095
G_gig	factor6_mal_8	-0.237184	0.553678
G_gig	factor7_mal_8	-0.287018	0.469455
G_gig	factor8_mal_8	-0.0840271	0.836549
G_gig	factor1_mal_foxo	0.830298	0.0035835
G_gig	factor2_mal_foxo	-0.367524	0.344955
G_gig	factor3_mal_foxo	-0.106336	0.793739
G_gig	factor4_mal_foxo	-0.0747246	0.854501
G_gig	factor5_mal_foxo	-0.180033	0.655706
G_gig	factor6_mal_foxo	-0.257272	0.519142
G_gig	factor7_mal_foxo	-0.230623	0.565119
G_gig	factor8_mal_foxo	-0.0827827	0.838947
G_gig	factor1_male_tor	0.884976	0.000614723
G_gig	factor2_male_tor	0.0772754	0.849573
G_gig	factor3_male_tor	0.1272	0.754074
G_gig	factor4_male_tor	0.176434	0.662297
G_gig	factor5_male_tor	-0.197312	0.62432
G_gig	factor6_male_tor	-0.255323	0.52246
G_gig	factor7_male_tor	-0.230571	0.56521
G_gig	factor8_male_tor	-0.0790744	0.8461
G_slif	male_dessication	-0.140457	0.729088
G_slif	male_oxygen	-0.660565	0.051842
G_slif	male_starvation	-0.207538	0.605956
G_slif	male_longevity	-0.571311	0.11164
G_slif	male_development	0.0495919	0.903236
G_slif	male_bodysize	-0.136651	0.736243
G_slif	factor1_mal_8	0.898268	0.000338316
G_slif	factor2_mal_8	-0.284473	0.473634
G_slif	factor3_mal_8	0.297343	0.452641
G_slif	factor4_mal_8	-0.0863166	0.832139
G_slif	factor5_mal_8	0.0295543	0.942272
G_slif	factor6_mal_8	-0.0753342	0.853323
G_slif	factor7_mal_8	-0.0486797	0.90501
G_slif	factor8_mal_8	0.0860652	0.832623
G_slif	factor1_mal_foxo	0.838503	0.00289331
G_slif	factor2_mal_foxo	-0.436849	0.251311
G_slif	factor3_mal_foxo	0.286921	0.469614
G_slif	factor4_mal_foxo	-0.0862397	0.832287
G_slif	factor5_mal_foxo	-0.0351196	0.931418
G_slif	factor6_mal_foxo	-0.0546618	0.893381
G_slif	factor7_mal_foxo	-0.055201	0.892334
G_slif	factor8_mal_foxo	0.0951101	0.815235
G_slif	factor1_male_tor	0.871556	0.00103391
G_slif	factor2_male_tor	0.1858	0.645184
G_slif	factor3_male_tor	0.439819	0.24761
G_slif	factor4_male_tor	0.0122628	0.976036
G_slif	factor5_male_tor	0.0101601	0.980144
G_slif	factor6_male_tor	-0.0788116	0.846607
G_slif	factor7_male_tor	-0.00914966	0.982119
G_slif	factor8_male_tor	0.0766738	0.850735
male_dessication	male_oxygen	0.421418	0.270967
male_dessication	male_starvation	0.405755	0.291631
male_dessication	male_longevity	0.691769	0.0370376
male_dessication	male_development	0.391441	0.311125
male_dessication	male_bodysize	0.221719	0.580763
male_dessication	factor1_mal_8	0.139689	0.730532
male_dessication	factor2_mal_8	0.172833	0.668909
male_dessication	factor3_mal_8	-0.422474	0.269599
male_dessication	factor4_mal_8	0.110522	0.78575
male_dessication	factor5_mal_8	-0.162455	0.68806
male_dessication	factor6_mal_8	0.148607	0.713822
male_dessication	factor7_mal_8	0.779903	0.0104667
male_dessication	factor8_mal_8	-0.321235	0.414651
male_dessication	factor1_mal_foxo	0.177945	0.659528
male_dessication	factor2_mal_foxo	0.209841	0.601842
male_dessication	factor3_mal_foxo	-0.341464	0.383534
male_dessication	factor4_mal_foxo	0.158132	0.696077
male_dessication	factor5_mal_foxo	-0.0455105	0.911177
male_dessication	factor6_mal_foxo	0.321025	0.414979
male_dessication	factor7_mal_foxo	0.768685	0.0127244
male_dessication	factor8_mal_foxo	-0.294438	0.457349
male_dessication	factor1_male_tor	0.161692	0.689474
male_dessication	factor2_male_tor	-0.0121363	0.976283
male_dessication	factor3_male_tor	-0.52497	0.153153
male_dessication	factor4_male_tor	0.13279	0.743516
male_dessication	factor5_male_tor	0.433162	0.255944
male_dessication	factor6_male_tor	0.690071	0.0377653
male_dessication	factor7_male_tor	-0.12832	0.751956
male_dessication	factor8_male_tor	-0.0137172	0.973194
male_oxygen	male_starvation	0.538328	0.140455
male_oxygen	male_longevity	0.745062	0.0184814
male_oxygen	male_development	0.323969	0.410387
male_oxygen	male_bodysize	-0.129206	0.750282
male_oxygen	factor1_mal_8	-0.521795	0.156257
male_oxygen	factor2_mal_8	0.585192	0.100601
male_oxygen	factor3_mal_8	0.0568828	0.889067
male_oxygen	factor4_mal_8	-0.24539	0.539479
male_oxygen	factor5_mal_8	0.0435697	0.914955
male_oxygen	factor6_mal_8	0.212562	0.596993
male_oxygen	factor7_mal_8	0.3976	0.302667
male_oxygen	factor8_mal_8	-0.341557	0.383393
male_oxygen	factor1_mal_foxo	-0.467678	0.214192
male_oxygen	factor2_mal_foxo	0.598503	0.0906198
male_oxygen	factor3_mal_foxo	0.115369	0.776518
male_oxygen	factor4_mal_foxo	-0.302622	0.444136
male_oxygen	factor5_mal_foxo	-0.0203329	0.960272
male_oxygen	factor6_mal_foxo	0.249826	0.531855
male_oxygen	factor7_mal_foxo	0.368723	0.343223
male_oxygen	factor8_mal_foxo	-0.34554	0.377386
male_oxygen	factor1_male_tor	-0.550187	0.129677
male_oxygen	factor2_male_tor	-0.552948	0.127235
male_oxygen	factor3_male_tor	-0.102781	0.800537
male_oxygen	factor4_male_tor	0.00517601	0.989884
male_oxygen	factor5_male_tor	0.49393	0.184914
male_oxygen	factor6_male_tor	0.338565	0.387932
male_oxygen	factor7_male_tor	0.00476544	0.990687
male_oxygen	factor8_male_tor	-0.149453	0.712243
male_starvation	male_longevity	0.660461	0.0518965
male_starvation	male_development	0.441155	0.245953
male_starvation	male_bodysize	-0.381445	0.325075
male_starvation	factor1_mal_8	-0.149419	0.712305
male_starvation	factor2_mal_8	0.208851	0.60361
male_starvation	factor3_mal_8	0.274689	0.489828
male_starvation	factor4_mal_8	0.323397	0.411278
male_starvation	factor5_mal_8	0.443448	0.243123
male_starvation	factor6_mal_8	0.498448	0.180097
male_starvation	factor7_mal_8	0.513985	0.164034
male_starvation	factor8_mal_8	-0.211515	0.598857
male_starvation	factor1_mal_foxo	-0.178427	0.658645
male_starvation	factor2_mal_foxo	0.189196	0.639009
male_starvation	factor3_mal_foxo	0.442032	0.244869
male_starvation	factor4_mal_foxo	0.172805	0.66896
male_starvation	factor5_mal_foxo	0.469784	0.211763
male_starvation	factor6_mal_foxo	0.528063	0.15016
male_starvation	factor7_mal_foxo	0.407757	0.28895
male_starvation	factor8_mal_foxo	-0.203228	0.613676
male_starvation	factor1_male_tor	-0.260125	0.514298
male_starvation	factor2_male_tor	0.0385478	0.924736
male_starvation	factor3_male_tor	0.196942	0.624988
male_starvation	factor4_male_tor	-0.335549	0.392529
male_starvation	factor5_male_tor	0.338472	0.388073
male_starvation	factor6_male_tor	0.712467	0.0288614
male_starvation	factor7_male_tor	0.347945	0.373777
male_starvation	factor8_male_tor	-0.190345	0.636923
male_longevity	male_development	0.556274	0.124327
male_longevity	male_bodysize	0.0465153	0.909221
male_longevity	factor1_mal_8	-0.327862	0.404347
male_longevity	factor2_mal_8	0.281823	0.478
male_longevity	factor3_mal_8	-0.405899	0.291437
male_longevity	factor4_mal_8	-0.0220001	0.957017
male_longevity	factor5_mal_8	0.311405	0.430123
male_longevity	factor6_mal_8	0.39273	0.309346
male_longevity	factor7_mal_8	0.497452	0.181154
male_longevity	factor8_mal_8	-0.386233	0.318358
male_longevity	factor1_mal_foxo	-0.263041	0.509366
male_longevity	factor2_mal_foxo	0.406631	0.290455
male_longevity	factor3_mal_foxo	-0.276655	0.486559
male_longevity	factor4_mal_foxo	-0.0574732	0.887921
male_longevity	factor5_mal_foxo	0.408223	0.288328
male_longevity	factor6_mal_foxo	0.411906	0.283431
male_longevity	factor7_mal_foxo	0.439567	0.247923
male_longevity	factor8_mal_foxo	-0.395079	0.306115
male_longevity	factor1_male_tor	-0.289852	0.464817
male_longevity	factor2_male_tor	-0.18334	0.649667
male_longevity	factor3_male_tor	-0.491824	0.187183
male_longevity	factor4_male_tor	-0.203486	0.613213
male_longevity	factor5_male_tor	0.425303	0.265952
male_longevity	factor6_male_tor	0.486577	0.192894
male_longevity	factor7_male_tor	0.157335	0.697558
male_longevity	factor8_male_tor	-0.395829	0.305087
male_development	male_bodysize	0.0426058	0.916832
male_development	factor1_mal_8	0.129031	0.750613
male_development	factor2_mal_8	0.0308504	0.939744
male_development	factor3_mal_8	-0.179822	0.656092
male_development	factor4_mal_8	-0.464674	0.217681
male_development	factor5_mal_8	0.327233	0.40532
male_development	factor6_mal_8	0.617015	0.0777232
male_development	factor7_mal_8	0.463799	0.218701
male_development	factor8_mal_8	0.176755	0.66171
male_development	factor1_mal_foxo	0.157201	0.697808
male_development	factor2_mal_foxo	0.0697734	0.864076
male_development	factor3_mal_foxo	-0.154551	0.702737
male_development	factor4_mal_foxo	-0.51759	0.16042
male_development	factor5_mal_foxo	0.370752	0.3403
male_development	factor6_mal_foxo	0.661577	0.0513139
male_development	factor7_mal_foxo	0.290344	0.464013
male_development	factor8_mal_foxo	0.138542	0.732686
male_development	factor1_male_tor	0.221673	0.580845
male_development	factor2_male_tor	-0.106695	0.793054
male_development	factor3_male_tor	-0.253928	0.524838
male_development	factor4_male_tor	-0.165731	0.681999
male_development	factor5_male_tor	0.663544	0.0502963
male_development	factor6_male_tor	0.0508578	0.900774
male_development	factor7_male_tor	0.629455	0.0696962
male_development	factor8_male_tor	-0.0918677	0.821462
male_bodysize	factor1_mal_8	0.187799	0.641546
male_bodysize	factor2_mal_8	0.419272	0.273756
male_bodysize	factor3_mal_8	-0.737441	0.0206463
male_bodysize	factor4_mal_8	0.0935565	0.818218
male_bodysize	factor5_mal_8	-0.198471	0.622231
male_bodysize	factor6_mal_8	-0.0709035	0.86189
male_bodysize	factor7_mal_8	-0.107924	0.790707
male_bodysize	factor8_mal_8	0.424623	0.266827
male_bodysize	factor1_mal_foxo	0.291584	0.46199
male_bodysize	factor2_mal_foxo	0.537592	0.141139
male_bodysize	factor3_mal_foxo	-0.626696	0.0714323
male_bodysize	factor4_mal_foxo	0.195274	0.628
male_bodysize	factor5_mal_foxo	-0.0891145	0.826755
male_bodysize	factor6_mal_foxo	-0.0678843	0.867733
male_bodysize	factor7_mal_foxo	-0.0592281	0.884515
male_bodysize	factor8_mal_foxo	0.423126	0.268757
male_bodysize	factor1_male_tor	0.241134	0.546828
male_bodysize	factor2_male_tor	-0.314857	0.424663
male_bodysize	factor3_male_tor	-0.7232	0.0251155
male_bodysize	factor4_male_tor	-0.144705	0.721123
male_bodysize	factor5_male_tor	-0.342485	0.38199
male_bodysize	factor6_male_tor	-0.0349642	0.931721
male_bodysize	factor7_male_tor	0.0252632	0.950646
male_bodysize	factor8_male_tor	0.423797	0.267891
factor1_mal_8	factor2_mal_8	-4.96446e-10	1
factor1_mal_8	factor3_mal_8	1.7863e-10	1
factor1_mal_8	factor4_mal_8	-5.36981e-11	1
factor1_mal_8	factor5_mal_8	8.1594e-11	1
factor1_mal_8	factor6_mal_8	5.70809e-11	1
factor1_mal_8	factor7_mal_8	-4.80151e-10	1
factor1_mal_8	factor8_mal_8	-2.14778e-10	1
factor1_mal_8	factor1_mal_foxo	0.989775	1.07852e-10
factor1_mal_8	factor2_mal_foxo	-0.106455	0.793513
factor1_mal_8	factor3_mal_foxo	0.0854992	0.833713
factor1_mal_8	factor4_mal_foxo	0.0314794	0.938517
factor1_mal_8	factor5_mal_foxo	-0.0145928	0.971484
factor1_mal_8	factor6_mal_foxo	0.0179122	0.965
factor1_mal_8	factor7_mal_foxo	0.00870422	0.982989
factor1_mal_8	factor8_mal_foxo	0.0101433	0.980177
factor1_mal_8	factor1_male_tor	0.970707	2.54013e-07
factor1_mal_8	factor2_male_tor	-0.0437134	0.914675
factor1_mal_8	factor3_male_tor	0.154503	0.702825
factor1_mal_8	factor4_male_tor	-0.0500981	0.902251
factor1_mal_8	factor5_male_tor	-0.0699623	0.863711
factor1_mal_8	factor6_male_tor	0.142084	0.726035
factor1_mal_8	factor7_male_tor	-0.0238869	0.953333
factor1_mal_8	factor8_male_tor	0.0614983	0.88011
factor2_mal_8	factor3_mal_8	-1.14581e-10	1
factor2_mal_8	factor4_mal_8	-7.06677e-11	1
factor2_mal_8	factor5_mal_8	1.76825e-11	1
factor2_mal_8	factor6_mal_8	1.57887e-10	1
factor2_mal_8	factor7_mal_8	4.39712e-10	1
factor2_mal_8	factor8_mal_8	7.89142e-10	1
factor2_mal_8	factor1_mal_foxo	0.085899	0.832943
factor2_mal_8	factor2_mal_foxo	0.966884	5.67121e-07
factor2_mal_8	factor3_mal_foxo	0.206515	0.607786
factor2_mal_8	factor4_mal_foxo	-0.0405714	0.920794
factor2_mal_8	factor5_mal_foxo	-0.101063	0.803824
factor2_mal_8	factor6_mal_foxo	-0.0263582	0.948509
factor2_mal_8	factor7_mal_foxo	0.0496751	0.903074
factor2_mal_8	factor8_mal_foxo	0.00928347	0.981857
factor2_mal_8	factor1_male_tor	-0.11398	0.779162
factor2_mal_8	factor2_male_tor	-0.866312	0.00124361
factor2_mal_8	factor3_male_tor	-0.0350436	0.931567
factor2_mal_8	factor4_male_tor	-0.262668	0.509996
factor2_mal_8	factor5_male_tor	-0.0548365	0.893042
factor2_mal_8	factor6_male_tor	0.311687	0.429676
factor2_mal_8	factor7_male_tor	-0.0723473	0.859097
factor2_mal_8	factor8_male_tor	0.246779	0.537087
factor3_mal_8	factor4_mal_8	-1.42776e-10	1
factor3_mal_8	factor5_mal_8	-3.39893e-10	1
factor3_mal_8	factor6_mal_8	-5.4812e-11	1
factor3_mal_8	factor7_mal_8	-3.23083e-11	1
factor3_mal_8	factor8_mal_8	3.60065e-10	1
factor3_mal_8	factor1_mal_foxo	-0.103577	0.799014
factor3_mal_8	factor2_mal_foxo	-0.215189	0.592322
factor3_mal_8	factor3_mal_foxo	0.942468	1.6301e-05
factor3_mal_8	factor4_mal_foxo	-0.12512	0.75801
factor3_mal_8	factor5_mal_foxo	-0.19275	0.632564
factor3_mal_8	factor6_mal_foxo	0.0193462	0.962199
factor3_mal_8	factor7_mal_foxo	-0.0370319	0.927691
factor3_mal_8	factor8_mal_foxo	0.0129071	0.974777
factor3_mal_8	factor1_male_tor	-0.153307	0.705053
factor3_mal_8	factor2_male_tor	-0.00022598	0.999558
factor3_mal_8	factor3_male_tor	0.9605	1.73383e-06
factor3_mal_8	factor4_male_tor	0.0921597	0.820901
factor3_mal_8	factor5_male_tor	0.147049	0.716736
factor3_mal_8	factor6_male_tor	0.0546953	0.893316
factor3_mal_8	factor7_male_tor	0.0407846	0.920379
factor3_mal_8	factor8_male_tor	0.138438	0.732883
factor4_mal_8	factor5_mal_8	3.6236e-10	1
factor4_mal_8	factor6_mal_8	-9.15025e-11	1
factor4_mal_8	factor7_mal_8	-2.24276e-10	1
factor4_mal_8	factor8_mal_8	-8.28406e-10	1
factor4_mal_8	factor1_mal_foxo	-0.0411328	0.9197
factor4_mal_8	factor2_mal_foxo	0.0225874	0.95587
factor4_mal_8	factor3_mal_foxo	0.158487	0.695417
factor4_mal_8	factor4_mal_foxo	0.975476	7.64519e-08
factor4_mal_8	factor5_mal_foxo	0.134458	0.740373
factor4_mal_8	factor6_mal_foxo	0.0048613	0.990499
factor4_mal_8	factor7_mal_foxo	0.038014	0.925777
factor4_mal_8	factor8_mal_foxo	0.0397268	0.922439
factor4_mal_8	factor1_male_tor	-0.144437	0.721624
factor4_mal_8	factor2_male_tor	0.387593	0.316462
factor4_mal_8	factor3_male_tor	0.0321776	0.937155
factor4_mal_8	factor4_male_tor	-0.187418	0.642239
factor4_mal_8	factor5_male_tor	-0.604623	0.0862304
factor4_mal_8	factor6_male_tor	0.634501	0.0665861
factor4_mal_8	factor7_male_tor	-0.0502354	0.901985
factor4_mal_8	factor8_male_tor	0.148542	0.713943
factor5_mal_8	factor6_mal_8	-5.56811e-11	1
factor5_mal_8	factor7_mal_8	-3.79627e-10	1
factor5_mal_8	factor8_mal_8	-1.12637e-09	1
factor5_mal_8	factor1_mal_foxo	0.0105373	0.979407
factor5_mal_8	factor2_mal_foxo	0.0481402	0.90606
factor5_mal_8	factor3_mal_foxo	0.189285	0.638848
factor5_mal_8	factor4_mal_foxo	-0.162825	0.687375
factor5_mal_8	factor5_mal_foxo	0.957772	2.61816e-06
factor5_mal_8	factor6_mal_foxo	-0.133771	0.741668
factor5_mal_8	factor7_mal_foxo	0.00271099	0.994702
factor5_mal_8	factor8_mal_foxo	-0.0013534	0.997355
factor5_mal_8	factor1_male_tor	-0.00819789	0.983979
factor5_mal_8	factor2_male_tor	0.113902	0.77931
factor5_mal_8	factor3_male_tor	0.108827	0.788984
factor5_mal_8	factor4_male_tor	-0.888878	0.000520786
factor5_mal_8	factor5_male_tor	0.178003	0.659422
factor5_mal_8	factor6_male_tor	-0.0749304	0.854103
factor5_mal_8	factor7_male_tor	0.116904	0.773599
factor5_mal_8	factor8_male_tor	-0.366123	0.346984
factor6_mal_8	factor7_mal_8	2.63286e-10	1
factor6_mal_8	factor8_mal_8	4.59672e-10	1
factor6_mal_8	factor1_mal_foxo	-0.00761287	0.985122
factor6_mal_8	factor2_mal_foxo	0.0505764	0.901322
factor6_mal_8	factor3_mal_foxo	0.00725144	0.985828
factor6_mal_8	factor4_mal_foxo	-0.0137828	0.973066
factor6_mal_8	factor5_mal_foxo	0.128603	0.75142
factor6_mal_8	factor6_mal_foxo	0.961369	1.50925e-06
factor6_mal_8	factor7_mal_foxo	-0.229641	0.566837
factor6_mal_8	factor8_mal_foxo	-0.0603037	0.882427
factor6_mal_8	factor1_male_tor	0.0100833	0.980294
factor6_mal_8	factor2_male_tor	-0.103561	0.799044
factor6_mal_8	factor3_male_tor	-0.0391309	0.9236
factor6_mal_8	factor4_male_tor	0.187629	0.641856
factor6_mal_8	factor5_male_tor	0.0336829	0.93422
factor6_mal_8	factor6_male_tor	0.285849	0.471372
factor6_mal_8	factor7_male_tor	0.896877	0.000361773
factor6_mal_8	factor8_male_tor	-0.255353	0.522408
factor7_mal_8	factor8_mal_8	1.12747e-09	1
factor7_mal_8	factor1_mal_foxo	-0.0179125	0.964999
factor7_mal_8	factor2_mal_foxo	-0.045931	0.910358
factor7_mal_8	factor3_mal_foxo	0.0184024	0.964042
factor7_mal_8	factor4_mal_foxo	-0.0461643	0.909904
factor7_mal_8	factor5_mal_foxo	0.0208424	0.959277
factor7_mal_8	factor6_mal_foxo	0.232733	0.561431
factor7_mal_8	factor7_mal_foxo	0.968904	3.76608e-07
factor7_mal_8	factor8_mal_foxo	0.0415502	0.918887
factor7_mal_8	factor1_male_tor	-0.00167889	0.996719
factor7_mal_8	factor2_male_tor	0.231211	0.56409
factor7_mal_8	factor3_male_tor	-0.178883	0.657811
factor7_mal_8	factor4_male_tor	-0.00745856	0.985423
factor7_mal_8	factor5_male_tor	0.754555	0.0159985
factor7_mal_8	factor6_male_tor	0.513952	0.164068
factor7_mal_8	factor7_male_tor	-0.0953293	0.814815
factor7_mal_8	factor8_male_tor	0.268133	0.500791
factor8_mal_8	factor1_mal_foxo	-0.00759444	0.985158
factor8_mal_8	factor2_mal_foxo	-0.000996195	0.998053
factor8_mal_8	factor3_mal_foxo	-0.0213945	0.958199
factor8_mal_8	factor4_mal_foxo	-0.0363465	0.929027
factor8_mal_8	factor5_mal_foxo	0.00644156	0.987411
factor8_mal_8	factor6_mal_foxo	0.0479184	0.906491
factor8_mal_8	factor7_mal_foxo	-0.0558886	0.890998
factor8_mal_8	factor8_mal_foxo	0.996344	1.16573e-14
factor8_mal_8	factor1_male_tor	0.0141056	0.972435
factor8_mal_8	factor2_male_tor	0.142152	0.725908
factor8_mal_8	factor3_male_tor	-0.0770163	0.850073
factor8_mal_8	factor4_male_tor	-0.243953	0.541956
factor8_mal_8	factor5_male_tor	-0.0522754	0.898018
factor8_mal_8	factor6_male_tor	-0.354414	0.364145
factor8_mal_8	factor7_male_tor	0.403567	0.294573
factor8_mal_8	factor8_male_tor	0.789266	0.00880109
factor1_mal_foxo	factor2_mal_foxo	0	1
factor1_mal_foxo	factor3_mal_foxo	0	1
factor1_mal_foxo	factor4_mal_foxo	0	1
factor1_mal_foxo	factor5_mal_foxo	0	1
factor1_mal_foxo	factor6_mal_foxo	0	1
factor1_mal_foxo	factor7_mal_foxo	0	1
factor1_mal_foxo	factor8_mal_foxo	0	1
factor1_mal_foxo	factor1_male_tor	0.972571	1.63766e-07
factor1_mal_foxo	factor2_male_tor	-0.136834	0.7359
factor1_mal_foxo	factor3_male_tor	0.0543383	0.89401
factor1_mal_foxo	factor4_male_tor	-0.0827937	0.838926
factor1_mal_foxo	factor5_male_tor	-0.0758181	0.852388
factor1_mal_foxo	factor6_male_tor	0.126161	0.75604
factor1_mal_foxo	factor7_male_tor	-0.0389684	0.923917
factor1_mal_foxo	factor8_male_tor	0.0489078	0.904566
factor2_mal_foxo	factor3_mal_foxo	0	1
factor2_mal_foxo	factor4_mal_foxo	0	1
factor2_mal_foxo	factor5_mal_foxo	0	1
factor2_mal_foxo	factor6_mal_foxo	0	1
factor2_mal_foxo	factor7_mal_foxo	0	1
factor2_mal_foxo	factor8_mal_foxo	0	1
factor2_mal_foxo	factor1_male_tor	-0.183636	0.649127
factor2_mal_foxo	factor2_male_tor	-0.834682	0.00320188
factor2_mal_foxo	factor3_male_tor	-0.24474	0.540599
factor2_mal_foxo	factor4_male_tor	-0.305417	0.439657
factor2_mal_foxo	factor5_male_tor	-0.115206	0.776829
factor2_mal_foxo	factor6_male_tor	0.276398	0.486985
factor2_mal_foxo	factor7_male_tor	-0.0223546	0.956324
factor2_mal_foxo	factor8_male_tor	0.161983	0.688934
factor3_mal_foxo	factor4_mal_foxo	0	1
factor3_mal_foxo	factor5_mal_foxo	0	1
factor3_mal_foxo	factor6_mal_foxo	0	1
factor3_mal_foxo	factor7_mal_foxo	0	1
factor3_mal_foxo	factor8_mal_foxo	1.841e-13	1
factor3_mal_foxo	factor1_male_tor	-0.109734	0.787254
factor3_mal_foxo	factor2_male_tor	-0.0994054	0.806999
factor3_mal_foxo	factor3_male_tor	0.934984	3.24099e-05
factor3_mal_foxo	factor4_male_tor	-0.163182	0.686714
factor3_mal_foxo	factor5_male_tor	0.0743989	0.85513
factor3_mal_foxo	factor6_male_tor	0.233555	0.559996
factor3_mal_foxo	factor7_male_tor	0.0317367	0.938015
factor3_mal_foxo	factor8_male_tor	0.127132	0.754203
factor4_mal_foxo	factor5_mal_foxo	-1.46981e-12	1
factor4_mal_foxo	factor6_mal_foxo	0	1
factor4_mal_foxo	factor7_mal_foxo	-4.45459e-13	1
factor4_mal_foxo	factor8_mal_foxo	-8.0088e-13	1
factor4_mal_foxo	factor1_male_tor	-0.0857712	0.833189
factor4_mal_foxo	factor2_male_tor	0.378929	0.32863
factor4_mal_foxo	factor3_male_tor	-0.0886269	0.827693
factor4_mal_foxo	factor4_male_tor	-0.0339167	0.933764
factor4_mal_foxo	factor5_male_tor	-0.670552	0.0467714
factor4_mal_foxo	factor6_male_tor	0.60134	0.0885695
factor4_mal_foxo	factor7_male_tor	-0.0935869	0.818159
factor4_mal_foxo	factor8_male_tor	0.14157	0.726999
factor5_mal_foxo	factor6_mal_foxo	0	1
factor5_mal_foxo	factor7_mal_foxo	-5.8535e-13	1
factor5_mal_foxo	factor8_mal_foxo	-9.68696e-13	1
factor5_mal_foxo	factor1_male_tor	0.00098401	0.998077
factor5_mal_foxo	factor2_male_tor	0.241857	0.545577
factor5_mal_foxo	factor3_male_tor	-0.0845486	0.835544
factor5_mal_foxo	factor4_male_tor	-0.844626	0.00244345
factor5_mal_foxo	factor5_male_tor	0.087131	0.830571
factor5_mal_foxo	factor6_male_tor	0.0146216	0.971428
factor5_mal_foxo	factor7_male_tor	0.220966	0.582093
factor5_mal_foxo	factor8_male_tor	-0.405378	0.292136
factor6_mal_foxo	factor7_mal_foxo	0	1
factor6_mal_foxo	factor8_mal_foxo	-2.90317e-13	1
factor6_mal_foxo	factor1_male_tor	0.0277993	0.945697
factor6_mal_foxo	factor2_male_tor	-0.030244	0.940927
factor6_mal_foxo	factor3_male_tor	-0.0750698	0.853834
factor6_mal_foxo	factor4_male_tor	0.292759	0.460077
factor6_mal_foxo	factor5_male_tor	0.181773	0.652527
factor6_mal_foxo	factor6_male_tor	0.385933	0.318778
factor6_mal_foxo	factor7_male_tor	0.845768	0.0023654
factor6_mal_foxo	factor8_male_tor	-0.0982913	0.809134
factor7_mal_foxo	factor8_mal_foxo	-2.97956e-13	1
factor7_mal_foxo	factor1_male_tor	-0.0017789	0.996523
factor7_mal_foxo	factor2_male_tor	0.211495	0.598893
factor7_mal_foxo	factor3_male_tor	-0.194477	0.629441
factor7_mal_foxo	factor4_male_tor	-0.0631109	0.876983
factor7_mal_foxo	factor5_male_tor	0.694998	0.0356776
factor7_mal_foxo	factor6_male_tor	0.490746	0.188348
factor7_mal_foxo	factor7_male_tor	-0.327784	0.404468
factor7_mal_foxo	factor8_male_tor	0.286646	0.470065
factor8_mal_foxo	factor1_male_tor	0.0144587	0.971746
factor8_mal_foxo	factor2_male_tor	0.164239	0.684758
factor8_mal_foxo	factor3_male_tor	-0.0670375	0.869373
factor8_mal_foxo	factor4_male_tor	-0.262686	0.509966
factor8_mal_foxo	factor5_male_tor	-0.046345	0.909553
factor8_mal_foxo	factor6_male_tor	-0.318653	0.418693
factor8_mal_foxo	factor7_male_tor	0.341504	0.383474
factor8_mal_foxo	factor8_male_tor	0.824018	0.00418373
factor1_male_tor	factor2_male_tor	0	1
factor1_male_tor	factor3_male_tor	0	1
factor1_male_tor	factor4_male_tor	0	1
factor1_male_tor	factor5_male_tor	0	1
factor1_male_tor	factor6_male_tor	0	1
factor1_male_tor	factor7_male_tor	0	1
factor1_male_tor	factor8_male_tor	0	1
factor2_male_tor	factor3_male_tor	0	1
factor2_male_tor	factor4_male_tor	0	1
factor2_male_tor	factor5_male_tor	0	1
factor2_male_tor	factor6_male_tor	0	1
factor2_male_tor	factor7_male_tor	0	1
factor2_male_tor	factor8_male_tor	0	1
factor3_male_tor	factor4_male_tor	0	1
factor3_male_tor	factor5_male_tor	0	1
factor3_male_tor	factor6_male_tor	0	1
factor3_male_tor	factor7_male_tor	0	1
factor3_male_tor	factor8_male_tor	0	1
factor4_male_tor	factor5_male_tor	0	1
factor4_male_tor	factor6_male_tor	0	1
factor4_male_tor	factor7_male_tor	0	1
factor4_male_tor	factor8_male_tor	0	1
factor5_male_tor	factor6_male_tor	0	1
factor5_male_tor	factor7_male_tor	0	1
factor5_male_tor	factor8_male_tor	0	1
factor6_male_tor	factor7_male_tor	0	1
factor6_male_tor	factor8_male_tor	0	1
factor7_male_tor	factor8_male_tor	0	1
