# Supplementary material for: Natural genetic variation in transcriptome reflects network structure inferred with major effect mutations: insulin/TOR and associated phenotypes in Drosophila melanogaster
Source: BMC Genomics. 2009 Mar 24;10:124. doi: 10.1186/1471-2164-10-124 (PMC2674066; doi:10.1186/1471-2164-10-124)
Supplement: Additional File 4 — The loading values of each gene onto each of the eight possible factors in males and females and a set of indicator variables to indicate whether a gene was considered to load onto a factor as well as a set of indicator variables for genes that load on the same factor in both sexes. [file 1471-2164-10-124-S4.xls]

## Sheet: compare_sexes
Variable	factor1_fem_8	factor2_fem_8	factor3_fem_8	factor4_fem_8	factor5_fem_8	factor6_fem_8	factor7_fem_8	factor8_fem_8	factor_flag_1fem_8	factor_flag_2fem_8	factor_flag_3fem_8	factor_flag_4fem_8	factor_flag_5fem_8	factor_flag_6fem_8	factor_flag_7fem_8	factor_flag_8fem_8	factor1_mal_8	factor2_mal_8	factor3_mal_8	factor4_mal_8	factor5_mal_8	factor6_mal_8	factor7_mal_8	factor8_mal_8	factor_flag_1mal_8	factor_flag_2mal_8	factor_flag_3mal_8	factor_flag_4mal_8	factor_flag_5mal_8	factor_flag_6mal_8	factor_flag_7mal_8	factor_flag_8mal_8	load1	load2	load3	load4	load5	load6	load7	load8
G_128up	0.936619	-0.0142815	0.067646	-0.0935905	0.289725	-0.0984578	-0.103814	-0.0692344	1	0	0	0	0	0	0	0	0.938398	0.122651	-0.234129	0.0197049	-0.0638591	-0.149882	-0.106712	0.105977	1	0	0	0	0	0	0	0	1	0	0	0	0	0	0	0
G_Aats_arg	0.789018	-0.257277	0.407473	0.196854	-0.151159	-0.222756	-0.0775003	-0.167328	1	0	1	0	0	0	0	0	0.681711	0.115864	-0.115597	0.34322	-0.474688	0.252766	-0.18483	0.259426	1	0	0	0	1	0	0	0	1	0	0	0	0	0	0	0
G_Aats_gln	0.81792	0.483593	-0.0475259	0.0851546	-0.19648	-0.193886	-0.106497	-0.00987766	1	1	0	0	0	0	0	0	0.793196	-0.571742	0.00660309	0.0905504	-0.176501	-0.0228799	-0.0534388	0.0342918	1	1	0	0	0	0	0	0	1	1	0	0	0	0	0	0
G_Aats_gly	0.87244	0.40986	-0.0331798	-0.00387381	-0.119393	-0.217481	0.0430816	0.079609	1	1	0	0	0	0	0	0	0.918596	-0.282329	-0.228539	-0.028115	-0.0678824	0.0680759	-0.110179	-0.0454913	1	0	0	0	0	0	0	0	1	0	0	0	0	0	0	0
G_Aats_ile	0.963569	-0.0110179	0.1927	-0.142121	0.013555	0.0550051	-0.0575631	-0.0869402	1	0	0	0	0	0	0	0	0.942374	0.107664	-0.0743594	-0.0630724	0.0234461	0.138295	-0.265574	0.0250397	1	0	0	0	0	0	0	0	1	0	0	0	0	0	0	0
G_Aats_lys	0.875517	0.386016	0.0234392	-0.154429	0.14999	0.153807	0.102879	-0.0576693	1	0	0	0	0	0	0	0	0.952325	-0.21399	-0.109416	0.052559	-0.0715384	0.0493986	0.0131953	-0.157538	1	0	0	0	0	0	0	0	1	0	0	0	0	0	0	0
G_Aats_trp	0.968265	0.0605411	-0.120952	-0.031646	0.0313174	0.0563664	-0.0417056	-0.193051	1	0	0	0	0	0	0	0	0.949244	0.136747	0.157542	-0.109037	0.0795467	-0.145977	0.124857	-0.017377	1	0	0	0	0	0	0	0	1	0	0	0	0	0	0	0
G_Ac13E	-0.164965	0.901879	-0.260275	0.168117	0.0492828	0.135078	0.206653	0.00365247	0	1	0	0	0	0	0	0	0.785371	-0.466381	0.147185	-0.197086	-0.00602414	0.00269884	0.323775	-0.0173634	1	1	0	0	0	0	0	0	0	1	0	0	0	0	0	0
G_Adk1	0.667947	-0.261912	0.562133	-0.14084	0.153615	-0.323039	-0.146489	-0.00290099	1	0	1	0	0	0	0	0	0.196737	0.166712	0.83014	-0.139314	0.321491	-0.265062	-0.0546313	0.219915	0	0	1	0	0	0	0	0	0	0	1	0	0	0	0	0
G_Adk2	0.82493	-0.123314	0.222307	-0.0866801	0.452358	0.0951644	0.171872	-0.0642398	1	0	0	0	1	0	0	0	0.886295	0.355988	0.0320723	0.242192	0.0633536	0.062312	-0.11412	0.08455	1	0	0	0	0	0	0	0	1	0	0	0	0	0	0	0
G_Aef1	0.787444	0.149505	-0.435953	0.0517512	-0.101002	-0.355213	-0.0932486	-0.140622	1	0	1	0	0	0	0	0	0.729569	-0.104103	0.168732	-0.433845	-0.217578	-0.317151	-0.229253	0.199295	1	0	0	1	0	0	0	0	1	0	0	0	0	0	0	0
G_Akap200	0.846189	0.412693	-0.176047	0.00912611	-0.0473182	-0.273452	-0.0728461	-0.0158552	1	1	0	0	0	0	0	0	0.887609	-0.140375	0.112626	-0.263264	-0.1268	-0.230874	0.0488765	0.196679	1	0	0	0	0	0	0	0	1	0	0	0	0	0	0	0
G_Ald	0.644813	0.411218	0.563551	-0.111401	-0.235221	-0.163662	-0.025417	0.0485258	1	1	1	0	0	0	0	0	0.603373	-0.197372	0.699909	-0.146347	-0.0856254	0.00139447	0.265714	-0.0880818	1	0	1	0	0	0	0	0	1	0	1	0	0	0	0	0
G_Alp23B	0.225547	0.865491	-0.132045	-0.108561	0.315384	0.193547	-0.091607	-0.159726	0	1	0	0	0	0	0	0	0.844408	-0.413917	0.0958898	0.0035602	0.149984	-0.243007	0.157589	-0.00768515	1	1	0	0	0	0	0	0	0	1	0	0	0	0	0	0
G_Aos1	0.879089	-0.376383	-0.122887	0.217927	0.00547541	0.0173431	0.100152	0.112179	1	0	0	0	0	0	0	0	0.83727	0.463809	-0.125063	-0.232394	-0.0744692	0.000350059	-0.0397303	0.0841944	1	1	0	0	0	0	0	0	1	0	0	0	0	0	0	0
G_Aplip1	-0.00619924	0.778447	0.225443	0.513093	0.130592	0.13589	0.0815208	-0.194235	0	1	0	1	0	0	0	0	0.709865	-0.421845	0.156787	-0.00156219	-0.289661	0.413394	-0.0894314	0.175378	1	1	0	0	0	1	0	0	0	1	0	0	0	0	0	0
G_Arc42	0.613335	0.712666	0.0993955	0.188545	-0.0239959	-0.00225373	0.262088	0.0350517	1	1	0	0	0	0	0	0	0.909992	-0.123882	-0.0391788	0.231522	-0.228755	-0.0742565	0.203835	0.045158	1	0	0	0	0	0	0	0	1	0	0	0	0	0	0	0
G_Ard1	0.898607	-0.225661	0.197801	-0.218143	-0.00702935	0.051139	-0.225612	-0.0361375	1	0	0	0	0	0	0	0	0.661431	0.0024582	-0.173031	0.233979	0.679907	0.0793249	-0.0458092	0.0845704	1	0	0	0	1	0	0	0	1	0	0	0	0	0	0	0
G_Arf102F	0.936963	-0.11442	0.10329	0.0533197	-0.107542	0.192298	-0.00868274	-0.216511	1	0	0	0	0	0	0	0	0.610405	-0.0527269	0.34482	-0.543589	-0.411891	-0.0156143	-0.191445	-0.0607117	1	0	0	1	1	0	0	0	1	0	0	0	0	0	0	0
G_Arp5	0.810608	-0.156643	0.249771	-0.201144	-0.118253	0.438806	-0.0682723	0.0658634	1	0	0	0	0	1	0	0	0.805163	0.275032	-0.299011	-0.172118	0.347029	-0.00445197	0.0112869	-0.19095	1	0	0	0	0	0	0	0	1	0	0	0	0	0	0	0
G_Art1	0.914242	-0.129818	-0.30954	0.0284466	0.110605	-0.187111	0.021518	-0.0545667	1	0	0	0	0	0	0	0	0.883166	0.296818	-0.0849232	-0.207275	-0.176826	-0.184496	-0.0986847	0.0818379	1	0	0	0	0	0	0	0	1	0	0	0	0	0	0	0
G_Art3	0.895382	0.101439	0.309469	-0.0616629	-0.0698525	-0.0176094	-0.145274	-0.249265	1	0	0	0	0	0	0	0	0.678145	0.458252	0.119555	0.302114	0.101347	0.0523692	0.310713	-0.339119	1	1	0	0	0	0	0	0	1	0	0	0	0	0	0	0
G_Art8	0.787478	0.358372	0.374664	-0.22644	0.00566946	-0.06016	0.155769	0.17856	1	0	0	0	0	0	0	0	0.714271	-0.58784	0.061734	-0.135842	0.2235	0.0563886	-0.255576	-0.0595477	1	1	0	0	0	0	0	0	1	0	0	0	0	0	0	0
G_Asph	-0.00109038	0.510886	0.396948	0.332316	0.319622	0.202402	-0.307321	0.483137	0	1	0	0	0	0	0	1	0.473471	0.132069	-0.460249	-0.238024	0.413814	0.340034	0.420213	-0.162643	1	0	1	0	1	0	1	0	0	0	0	0	0	0	0	0
G_Ate1	0.871747	0.107384	0.116605	0.256707	0.222312	0.28526	-0.133902	-0.017453	1	0	0	0	0	0	0	0	0.868044	0.0299426	-0.173862	0.320181	-0.11683	-0.0463512	-0.282319	0.13175	1	0	0	0	0	0	0	0	1	0	0	0	0	0	0	0
G_Atg8a	0.656412	0.0296125	0.642388	-0.0989154	-0.202515	-0.161396	-0.280068	0.0173489	1	0	1	0	0	0	0	0	0.662407	0.248972	0.344108	0.0172334	0.345137	0.0297849	0.35567	0.366081	1	0	0	0	0	0	0	0	1	0	0	0	0	0	0	0
G_B52	0.822934	-0.29731	-0.417627	-0.104375	0.157466	0.070891	-0.0442857	-0.131521	1	0	1	0	0	0	0	0	0.961428	0.170232	0.049694	-0.0541431	-0.182041	0.049436	-0.0216109	0.0722915	1	0	0	0	0	0	0	0	1	0	0	0	0	0	0	0
G_BCL7_like	0.814156	0.263923	0.189904	0.28369	0.175527	-0.233355	-0.25619	0.00729478	1	0	0	0	0	0	0	0	0.902731	0.0475226	0.00459162	0.250528	0.306466	-0.10046	0.045707	-0.118032	1	0	0	0	0	0	0	0	1	0	0	0	0	0	0	0
G_BEAF_32	0.905186	-0.151416	-0.365083	0.115247	-0.0651454	0.0791749	-0.000882309	0.0251013	1	0	0	0	0	0	0	0	0.901491	-0.110949	-0.154459	-0.242805	0.0777885	0.28247	0.0522532	0.0601797	1	0	0	0	0	0	0	0	1	0	0	0	0	0	0	0
G_Bap170	0.30549	0.850799	-0.361094	0.1261	-0.076311	0.0820496	0.141885	0.0619669	0	1	0	0	0	0	0	0																	0	0	0	0	0	0	0	0
G_Bap55	0.906822	-0.16234	-0.329639	0.0911226	-0.145021	-0.111366	0.0267714	0.0142946	1	0	0	0	0	0	0	0	0.98316	-0.0169564	0.0218697	-0.0175284	-0.0250281	-0.13183	0.0251906	0.116975	1	0	0	0	0	0	0	0	1	0	0	0	0	0	0	0
G_Bj1	0.970383	0.0329911	-0.0898827	-0.122145	0.00836663	-0.180846	-0.0198387	-0.0331736	1	0	0	0	0	0	0	0	0.909463	0.077481	0.0394951	-0.326754	-0.0415178	-0.209362	-0.111223	-0.0248787	1	0	0	0	0	0	0	0	1	0	0	0	0	0	0	0
G_Bka	0.664603	-0.591328	0.0589772	-0.236633	0.284382	0.0798578	-0.123632	-0.215928	1	1	0	0	0	0	0	0	0.819476	0.459404	-0.0632557	-0.123436	0.234716	0.161108	-0.00370168	0.130795	1	1	0	0	0	0	0	0	1	1	0	0	0	0	0	0
G_Borr	0.771425	-0.134914	-0.550195	0.151525	0.00615151	0.211222	0.116371	0.0532245	1	0	1	0	0	0	0	0	0.647679	0.500916	-0.265917	-0.484469	0.110886	0.0927708	-0.00726771	-0.056728	1	1	0	1	0	0	0	0	1	0	0	0	0	0	0	0
G_C3G	0.724329	0.656649	-0.105828	0.125428	0.0459709	-0.0578952	-0.0539168	-0.0941061	1	1	0	0	0	0	0	0	0.878862	-0.397845	-0.0926362	0.198117	-0.0691418	-0.0191902	-0.062985	-0.111233	1	0	0	0	0	0	0	0	1	0	0	0	0	0	0	0
G_CAP	0.396564	0.838723	0.280663	0.0175106	0.175692	0.17035	-0.0139495	-0.0110535	0	1	0	0	0	0	0	0	0.863227	-0.37698	0.228721	-0.205304	0.11752	-0.00542899	-0.0592139	-0.0302547	1	0	0	0	0	0	0	0	0	0	0	0	0	0	0	0
G_CDC45L	0.718402	0.240983	-0.619891	-0.116323	-0.00542915	0.0782176	0.12311	-0.0820175	1	0	1	0	0	0	0	0	0.916888	-0.12136	-0.289912	-0.158388	0.0265422	-0.154041	0.0975599	0.0387494	1	0	0	0	0	0	0	0	1	0	0	0	0	0	0	0
G_CG10103	0.908912	0.0377378	-0.0419107	0.075021	0.097469	-0.280761	-0.275656	0.0275155	1	0	0	0	0	0	0	0	0.880618	-0.157112	0.312027	-0.0455489	0.00140352	0.0457015	-0.313001	-0.0182474	1	0	0	0	0	0	0	0	1	0	0	0	0	0	0	0
G_CG10131	0.419014	0.317984	0.790602	0.0254256	0.156044	-0.207413	-0.153446	0.0818509	1	0	1	0	0	0	0	0	0.511263	-0.0589675	0.487852	0.0970845	0.289028	0.427362	-0.458052	0.108263	1	0	1	0	0	1	1	0	1	0	1	0	0	0	0	0
G_CG10186	0.293102	0.471327	0.398477	0.691827	0.170075	0.0997765	-0.0660895	-0.106229	0	1	0	1	0	0	0	0	0.870965	-0.246087	-0.0888763	0.209429	-0.158669	0.296859	-0.0802363	-0.0967661	1	0	0	0	0	0	0	0	0	0	0	0	0	0	0	0
G_CG10194	0.829171	-0.374905	0.172822	0.211876	-0.0490601	0.216941	-0.0246871	0.216987	1	0	0	0	0	0	0	0	0.785205	0.174331	-0.227495	0.421869	-0.317827	0.0608854	-0.114976	0.0734406	1	0	0	1	0	0	0	0	1	0	0	0	0	0	0	0
G_CG10286	0.944181	0.0248815	0.160377	-0.216925	0.0375511	-0.0501377	-0.0637347	-0.164741	1	0	0	0	0	0	0	0	0.950564	-0.0572442	-0.0667739	-0.249645	0.0155853	-0.0663268	-0.074053	-0.127449	1	0	0	0	0	0	0	0	1	0	0	0	0	0	0	0
G_CG10340	0.56051	-0.0817298	0.770862	-0.176337	-0.0609065	-0.12104	-0.171093	0.0786929	1	0	1	0	0	0	0	0	0.655085	0.0420637	0.191646	0.577091	0.236067	-0.152641	0.316744	0.141347	1	0	0	1	0	0	0	0	1	0	0	0	0	0	0	0
G_CG10341	0.645751	0.456346	-0.118262	-0.470314	-0.265159	0.0525132	0.240705	0.0925556	1	1	0	1	0	0	0	0																	0	0	0	0	0	0	0	0
G_CG10354	0.880209	-0.176521	-0.417864	-0.0976492	0.0396715	0.0865633	-0.0269952	0.0114546	1	0	1	0	0	0	0	0	0.828693	0.245553	0.0914806	-0.479858	0.017554	-0.0258867	-0.0679847	-0.0934866	1	0	0	1	0	0	0	0	1	0	0	0	0	0	0	0
G_CG10383	0.597306	0.788952	0.0776567	-0.050088	-0.0852145	-0.0310142	-0.0227648	0.0591655	1	1	0	0	0	0	0	0	0.78793	-0.235805	0.0388813	-0.4236	-0.305046	0.00459087	0.144095	-0.169635	1	0	0	1	0	0	0	0	1	0	0	0	0	0	0	0
G_CG10417	0.809398	-0.335147	-0.369236	0.288006	0.0388274	0.00101537	-0.0125186	-0.107721	1	0	0	0	0	0	0	0	0.803825	0.437952	-0.0290858	-0.305162	-0.0892112	0.174616	-0.00896834	0.171944	1	1	0	0	0	0	0	0	1	0	0	0	0	0	0	0
G_CG10420	0.859039	0.211957	-0.42181	-0.115478	0.0224093	-0.136217	0.0813615	-0.0138054	1	0	1	0	0	0	0	0	0.907657	-0.248795	-0.00518515	0.185187	0.189263	-0.0860837	0.0837286	-0.172328	1	0	0	0	0	0	0	0	1	0	0	0	0	0	0	0
G_CG10424	0.69716	0.0517713	-0.378541	0.0216809	-0.436756	0.393327	-0.127944	-0.0754494	1	0	0	0	1	0	0	0	0.63638	-0.00994561	0.164759	-0.629111	-0.207021	0.194417	0.286277	-0.0968802	1	0	0	1	0	0	0	0	1	0	0	0	0	0	0	0
G_CG10433	0.727095	-0.00452683	0.529269	-0.04594	-0.374947	-0.182287	0.123477	-0.00388973	1	0	1	0	0	0	0	0	0.26616	-0.427031	0.632816	-0.423576	-0.145377	0.0784267	0.240396	0.286104	0	1	1	1	0	0	0	0	0	0	1	0	0	0	0	0
G_CG10470	-0.104042	0.786099	0.255963	0.0463981	0.154979	-0.165677	0.4042	0.29784	0	1	0	0	0	0	1	0	0.679785	0.0206241	-0.212558	0.358044	-0.129443	-0.551422	0.142898	-0.151163	1	0	0	0	0	1	0	0	0	0	0	0	0	0	0	0
G_CG10495	0.857017	-0.241314	-0.361385	0.0193982	0.173512	0.051923	0.169116	-0.122115	1	0	0	0	0	0	0	0	0.89595	0.226068	-0.303348	-0.0557015	0.115744	-0.110787	-0.0440443	0.15308	1	0	0	0	0	0	0	0	1	0	0	0	0	0	0	0
G_CG10550	0.211575	0.42865	0.575372	0.430592	0.367339	-0.260627	-0.22811	0.0115266	0	1	1	1	0	0	0	0	0.818388	-0.0946207	0.21711	-0.0147356	-0.171006	-0.00249436	-0.315815	0.380717	1	0	0	0	0	0	0	0	0	0	0	0	0	0	0	0
G_CG10565	0.898846	0.226638	0.321796	-0.187991	-0.0208881	0.0168496	-0.028065	-0.0175923	1	0	0	0	0	0	0	0	0.866324	-0.159461	0.187918	-0.177896	-0.0128295	-0.00987451	-0.165644	-0.359714	1	0	0	0	0	0	0	0	1	0	0	0	0	0	0	0
G_CG10590	0.814104	0.166386	-0.35133	0.221038	0.141126	-0.332866	-0.0577455	0.0566466	1	0	0	0	0	0	0	0	0.764967	0.198117	0.311142	0.229424	-0.089013	-0.351727	-0.29703	-0.0791686	1	0	0	0	0	0	0	0	1	0	0	0	0	0	0	0
G_CG10602	0.930281	-0.0996123	-0.154892	-0.00486524	-0.227294	0.200141	-0.0737213	-0.0590411	1	0	0	0	0	0	0	0	0.72507	-0.0201763	0.273929	-0.595247	-0.110788	0.0975456	0.10171	-0.111249	1	0	0	1	0	0	0	0	1	0	0	0	0	0	0	0
G_CG10627	0.725743	0.355951	-0.449263	0.0320732	0.00254833	0.0533467	-0.37532	0.00355081	1	0	1	0	0	0	0	0	0.899412	-0.18313	-0.0735228	-0.364037	-0.00552954	0.00786746	0.0474184	0.131345	1	0	0	0	0	0	0	0	1	0	0	0	0	0	0	0
G_CG10635	0.693765	-0.543585	0.0223198	0.0988942	-0.166984	0.428826	0.0230543	-0.0249114	1	1	0	0	0	1	0	0	0.76253	0.400837	-0.0130033	0.0659705	0.39575	0.183316	0.0909319	0.234234	1	1	0	0	0	0	0	0	1	1	0	0	0	0	0	0
G_CG10641	0.699168	0.247005	-0.535542	0.310183	0.144774	0.160452	-0.133197	0.0518529	1	0	1	0	0	0	0	0	0.91437	-0.31249	0.171237	-0.0527324	-0.0866845	-0.0544958	0.14671	-0.0465466	1	0	0	0	0	0	0	0	1	0	0	0	0	0	0	0
G_CG10648	0.222048	0.029711	-0.114636	-0.197244	-0.174717	0.91579	-0.0229619	0.167455	0	0	0	0	0	1	0	0	0.38232	-0.120982	-0.366059	-0.227104	0.35044	0.394063	0.474703	-0.387533	0	0	0	0	0	0	1	0	0	0	0	0	0	0	0	0
G_CG10685	0.813764	-0.40121	0.377117	-0.0976652	0.111465	0.0738654	0.0828987	0.0176206	1	1	0	0	0	0	0	0	0.843167	0.217219	-0.105406	-0.397478	0.160191	0.142608	0.106013	0.124694	1	0	0	0	0	0	0	0	1	0	0	0	0	0	0	0
G_CG10688	0.51363	-0.499082	0.487806	0.00573535	0.290859	-0.199552	0.0659949	0.346898	1	1	1	0	0	0	0	0	0.394494	0.348399	0.474143	0.393833	0.285649	-0.198109	-0.428284	-0.196994	0	0	1	0	0	0	1	0	0	0	1	0	0	0	0	0
G_CG10737	0.443033	0.454393	0.504274	0.207518	-0.124832	-0.493516	0.119052	0.163029	1	1	1	0	0	1	0	0	0.469299	-0.413155	0.489346	0.0716194	-0.420141	-0.351345	-0.246527	0.0611238	1	1	1	0	1	0	0	0	1	1	1	0	0	0	0	0
G_CG10778	0.972521	-0.125992	-0.133971	-0.0147643	-0.0909499	0.0413868	0.0523484	0.0862471	1	0	0	0	0	0	0	0	0.959571	-0.0719197	0.127838	0.232045	-0.0457202	0.0205302	-0.0360262	0.00736129	1	0	0	0	0	0	0	0	1	0	0	0	0	0	0	0
G_CG10802	0.910802	0.0217227	-0.0196051	0.258293	-0.234395	-0.177375	-0.0420958	0.121212	1	0	0	0	0	0	0	0	0.894178	-0.0863952	0.210778	-0.021246	-0.345584	-0.157244	0.00695855	0.0624613	1	0	0	0	0	0	0	0	1	0	0	0	0	0	0	0
G_CG10805	0.854546	0.179496	0.124936	-0.409088	0.199909	-0.103905	0.0255965	-0.0561724	1	0	0	1	0	0	0	0	0.767068	-0.360292	-0.061231	0.397444	-0.168448	-0.000132804	0.29764	0.0558676	1	0	0	0	0	0	0	0	1	0	0	0	0	0	0	0
G_CG10863	0.894564	-0.0210575	0.0871487	0.0466052	-0.36308	0.0832945	-0.0151134	0.224837	1	0	0	0	0	0	0	0	0.604822	0.115782	0.124184	-0.540572	-0.0787266	0.396913	0.379791	-0.0718776	1	0	0	1	0	0	0	0	1	0	0	0	0	0	0	0
G_CG10877	0.76393	0.254181	-0.0271355	-0.219004	0.110565	0.110204	0.502495	0.161968	1	0	0	0	0	0	1	0	0.671247	-0.106778	0.519653	-0.0776919	-0.144913	-0.328312	0.265736	-0.250092	1	0	1	0	0	0	0	0	1	0	0	0	0	0	0	0
G_CG10882	0.740191	0.562234	0.205614	-0.120772	0.0744959	0.238412	-0.0641983	-0.112407	1	1	0	0	0	0	0	0	0.872565	-0.337848	0.0264757	0.155944	0.112093	0.101833	0.0290207	-0.275123	1	0	0	0	0	0	0	0	1	0	0	0	0	0	0	0
G_CG10990	0.894621	0.219703	-0.183433	-0.331016	-0.0597004	-0.064831	0.0167442	0.01086	1	0	0	0	0	0	0	0	0.555037	-0.48338	0.204167	-0.412655	-0.439978	-0.111009	0.163744	-0.116593	1	1	0	1	1	0	0	0	1	0	0	0	0	0	0	0
G_CG10992	0.890243	-0.0105816	0.287347	0.0341555	-0.200741	-0.0255492	-0.27503	-0.0838402	1	0	0	0	0	0	0	0	0.568709	0.0681677	0.539956	-0.491632	0.215121	0.139715	0.195017	0.186651	1	0	1	1	0	0	0	0	1	0	0	0	0	0	0	0
G_CG11063	0.793525	-0.0324169	-0.365343	-0.154174	0.118128	-0.20069	-0.390766	0.0713714	1	0	0	0	0	0	0	0	0.865584	0.137621	-0.291223	-0.153349	-0.0174738	-0.245473	-0.155267	0.19705	1	0	0	0	0	0	0	0	1	0	0	0	0	0	0	0
G_CG11076	0.986624	-0.0134432	-0.0517237	0.0516823	0.0745326	0.107685	0.0400614	0.0478536	1	0	0	0	0	0	0	0	0.910918	-0.0412562	-0.129421	0.115504	0.274935	-0.0389819	-0.244678	0.0382007	1	0	0	0	0	0	0	0	1	0	0	0	0	0	0	0
G_CG11092	0.903332	-0.116564	-0.36946	0.0452413	-0.112165	-0.0348402	-0.134266	0.00591634	1	0	0	0	0	0	0	0	0.860874	0.19468	-0.346451	-0.297359	0.019128	-0.0343377	-0.0747	0.073623	1	0	0	0	0	0	0	0	1	0	0	0	0	0	0	0
G_CG11123	0.875451	0.069058	0.338811	-0.0592974	0.1925	0.236384	-0.0445104	0.124873	1	0	0	0	0	0	0	0	0.701711	-0.15032	-0.0907755	0.246342	0.302917	0.433253	-0.31258	-0.197254	1	0	0	0	0	1	0	0	1	0	0	0	0	0	0	0
G_CG11137	0.657254	-0.404844	-0.0626814	0.321434	-0.405182	0.0395378	-0.104191	-0.346811	1	1	0	0	1	0	0	0	0.652188	0.0658697	0.439366	0.0294327	-0.429402	0.252861	0.317667	0.16482	1	0	1	0	1	0	0	0	1	0	0	0	1	0	0	0
G_CG11180	0.925621	-0.195917	0.0158401	-0.177918	0.0949251	0.145759	0.175491	0.10901	1	0	0	0	0	0	0	0	0.858694	0.178886	-0.260423	-0.355811	0.133181	-0.130788	0.0255437	-0.0269823	1	0	0	0	0	0	0	0	1	0	0	0	0	0	0	0
G_CG11188	0.869504	0.204335	-0.158763	-0.0161827	0.0864333	-0.136075	0.386081	0.0411981	1	0	0	0	0	0	0	0	0.880009	0.0481487	-0.291623	0.0315246	0.0304382	-0.337404	-0.0822902	-0.125256	1	0	0	0	0	0	0	0	1	0	0	0	0	0	0	0
G_CG11198	0.231021	0.895457	0.251514	-0.120643	0.128526	0.219085	0.0429875	0.024637	0	1	0	0	0	0	0	0	0.768492	-0.556557	0.0966406	-0.0475144	0.134002	0.076857	0.150866	-0.203577	1	1	0	0	0	0	0	0	0	1	0	0	0	0	0	0
G_CG11200	0.53133	0.261096	0.316227	0.044573	0.530314	0.140185	-0.278711	0.411055	1	0	0	0	1	0	0	1	0.709708	0.150062	-0.155416	0.562069	0.0534955	0.0522946	-0.253806	-0.252401	1	0	0	1	0	0	0	0	1	0	0	0	0	0	0	0
G_CG11279	0.758306	-0.450993	0.263928	-0.18585	0.0215045	-0.293447	0.0556769	-0.166447	1	1	0	0	0	0	0	0	0.575353	0.107	0.658658	0.37102	-0.0375785	-0.0139204	-0.144892	0.251862	1	0	1	0	0	0	0	0	1	0	0	0	0	0	0	0
G_CG11299	0.63274	0.345535	-0.306743	-0.087372	0.545734	-0.160339	-0.120561	-0.201124	1	0	0	0	1	0	0	0	0.884444	-0.214592	0.201492	-0.0966646	-0.0469865	-0.284165	-0.195177	-0.0267281	1	0	0	0	0	0	0	0	1	0	0	0	0	0	0	0
G_CG11334	0.105411	0.490589	-0.568256	-0.026674	0.407646	-0.311505	-0.227688	0.330956	0	1	1	0	1	0	0	0	0.752017	0.0842369	-0.220136	-0.0528284	-0.144579	-0.584243	0.0887668	0.0774679	1	0	0	0	0	1	0	0	0	0	0	0	0	0	0	0
G_CG11347	0.558049	0.343496	0.570432	-0.384852	-0.0256474	-0.293051	0.0399855	-0.0946199	1	0	1	0	0	0	0	0	0.583028	-0.388761	0.436669	0.381964	0.179062	-0.189457	0.307708	0.0986151	1	0	1	0	0	0	0	0	1	0	1	0	0	0	0	0
G_CG11377	0.900183	0.108122	-0.169636	0.0327827	-0.335242	-0.0585082	-0.172554	0.0504464	1	0	0	0	0	0	0	0	0.828793	-0.27228	0.170936	0.0915046	0.152084	-0.0116095	-0.41451	0.0793101	1	0	0	0	0	0	1	0	1	0	0	0	0	0	0	0
G_CG11412	0.88956	0.337902	0.217877	-0.0200438	-0.0503697	0.18524	0.0684613	-0.0713767	1	0	0	0	0	0	0	0	0.857139	-0.336882	0.0724797	0.25176	-0.00691594	0.0331357	0.139968	-0.249899	1	0	0	0	0	0	0	0	1	0	0	0	0	0	0	0
G_CG11417	0.938852	0.154494	-0.0805423	-0.23983	-0.0964384	-0.11296	0.0331164	0.0867516	1	0	0	0	0	0	0	0	0.660675	-0.205291	0.12553	-0.683534	0.093619	-0.0326284	-0.152086	0.0736733	1	0	0	1	0	0	0	0	1	0	0	0	0	0	0	0
G_CG11418	0.875752	0.383248	-0.0031705	-0.182536	0.0137276	-0.0697419	0.19943	-0.0895879	1	0	0	0	0	0	0	0	0.87989	-0.306825	-0.0246877	0.27078	0.0930993	-0.125936	0.0142948	-0.181629	1	0	0	0	0	0	0	0	1	0	0	0	0	0	0	0
G_CG1146	0.851345	0.153003	0.166829	-0.0692314	0.379252	-0.251303	-0.0133394	0.109606	1	0	0	0	0	0	0	0	0.634692	0.325295	0.479248	-0.0504732	0.263219	-0.271748	0.162661	-0.299222	1	0	1	0	0	0	0	0	1	0	0	0	0	0	0	0
G_CG11474	0.936939	0.097785	0.213655	0.108862	0.133091	-0.0341757	0.0625549	-0.179695	1	0	0	0	0	0	0	0	0.787492	-0.0470636	0.19954	0.0610937	0.279462	-0.200113	0.460558	-0.0619223	1	0	0	0	0	0	1	0	1	0	0	0	0	0	0	0
G_CG11563	0.940578	-0.23861	0.0797146	0.0170064	0.18586	0.0834175	-0.00187475	-0.101141	1	0	0	0	0	0	0	0	0.840284	0.325278	-0.394955	-0.0869737	-0.09043	0.120819	-0.0395675	-0.0148858	1	0	0	0	0	0	0	0	1	0	0	0	0	0	0	0
G_CG11583	0.706186	-0.447132	0.216197	-0.340771	-0.184046	-0.31904	-0.00137074	0.0533589	1	1	0	0	0	0	0	0	-0.170842	0.28789	0.322532	0.0379869	0.773058	-0.24731	-0.250125	0.247223	0	0	0	0	1	0	0	0	0	0	0	0	0	0	0	0
G_CG11604	0.960435	0.134713	-0.015758	-0.236572	-0.0421909	-0.0245953	-0.0208999	-0.0194921	1	0	0	0	0	0	0	0	0.927592	-0.0559027	-0.146646	-0.332761	0.0248828	-0.0457045	-0.0351726	0.0163652	1	0	0	0	0	0	0	0	1	0	0	0	0	0	0	0
G_CG11660	0.383798	0.635272	-0.590269	-0.228599	-0.0263231	-0.212456	0.0512003	-0.00102911	0	1	1	0	0	0	0	0	0.879386	-0.33008	-0.190703	-0.0837259	-0.0229702	-0.205537	0.128229	0.123025	1	0	0	0	0	0	0	0	0	0	0	0	0	0	0	0
G_CG11686	0.750756	0.248619	0.378042	-0.0570042	-0.34072	-0.132011	0.271655	0.145176	1	0	0	0	0	0	0	0	0.716332	-0.0543336	0.309735	-0.153779	-0.364979	-0.145808	0.458102	-0.00248039	1	0	0	0	0	0	1	0	1	0	0	0	0	0	0	0
G_CG1172	0.919585	0.122558	-0.296313	-0.0326332	0.0360674	0.00819045	-0.221331	0.0110361	1	0	0	0	0	0	0	0	0.829195	0.30009	-0.156745	0.239344	0.0901461	-0.204535	-0.25139	-0.165434	1	0	0	0	0	0	0	0	1	0	0	0	0	0	0	0
G_CG11722	0.544165	-0.614051	0.42457	-0.0581494	0.0560714	0.210197	-0.279063	0.134099	1	1	1	0	0	0	0	0	0.444005	0.691929	0.122159	0.463479	0.178436	-0.00356858	0.165723	-0.187193	1	1	0	1	0	0	0	0	1	1	0	0	0	0	0	0
G_CG11771	0.662545	0.591459	0.151252	-0.232089	-0.297368	-0.161565	0.121157	0.0725062	1	1	0	0	0	0	0	0	0.636767	-0.731193	0.0897158	0.172125	-0.02968	-0.0494441	-0.136679	-0.0142259	1	1	0	0	0	0	0	0	1	1	0	0	0	0	0	0
G_CG11781	0.416155	-0.234827	0.75021	-0.21005	0.0854018	0.352736	-0.163167	-0.0799715	1	0	1	0	0	0	0	0	0.294909	-0.183927	0.082878	0.567565	0.563573	0.279066	-0.130883	0.370915	0	0	0	1	1	0	0	0	0	0	0	0	0	0	0	0
G_CG11784	0.903815	-0.32331	-0.113871	-0.140567	0.160072	-0.0810048	0.0324151	-0.11237	1	0	0	0	0	0	0	0	0.91108	-0.0574893	-0.0635863	0.126454	0.106782	0.0567821	-0.0703522	0.356397	1	0	0	0	0	0	0	0	1	0	0	0	0	0	0	0
G_CG11790	0.890162	0.266047	-0.00173471	0.271905	0.0626231	0.190057	-0.132046	-0.0735944	1	0	0	0	0	0	0	0	0.965925	-0.107703	-0.143846	0.00812473	-0.104961	0.106084	-0.103586	-0.0403893	1	0	0	0	0	0	0	0	1	0	0	0	0	0	0	0
G_CG11811	0.669999	0.0381687	-0.197008	-0.0278329	0.426433	0.551226	-0.156036	-0.0037979	1	0	0	0	1	1	0	0	0.796758	-0.0737372	-0.139098	-0.124162	0.495187	0.226321	0.00378406	-0.168907	1	0	0	0	1	0	0	0	1	0	0	0	1	0	0	0
G_CG11825	0.236125	0.136089	0.416195	0.150997	0.0149168	-0.091942	0.72514	-0.441817	0	0	1	0	0	0	1	1	0.672329	-0.391479	0.353144	0.341871	-0.322951	0.181745	0.111686	-0.0576975	1	0	0	0	0	0	0	0	0	0	0	0	0	0	0	0
G_CG11837	0.880531	-0.403535	-0.0903339	-0.10634	0.0267823	0.0367733	0.200358	0.011953	1	1	0	0	0	0	0	0	0.905795	-0.143484	-0.183623	-0.14059	0.254606	0.169332	0.109098	-0.00805852	1	0	0	0	0	0	0	0	1	0	0	0	0	0	0	0
G_CG11847	0.870668	-0.401429	-0.0547431	0.16345	-0.13195	-0.0644492	0.0993219	0.140179	1	1	0	0	0	0	0	0	0.846988	0.284386	0.282188	0.00483359	-0.1176	0.18678	-0.182609	-0.200049	1	0	0	0	0	0	0	0	1	0	0	0	0	0	0	0
G_CG11851	0.751864	0.504569	-0.205515	0.171638	-0.152696	-0.0247709	-0.203463	0.207577	1	1	0	0	0	0	0	0	0.882946	-0.221597	-0.257157	0.180111	-0.194992	-0.0512998	-0.0364615	-0.175351	1	0	0	0	0	0	0	0	1	0	0	0	0	0	0	0
G_CG11858	0.472654	-0.647299	0.433754	-0.155513	-0.151104	0.213555	0.166012	0.221984	1	1	1	0	0	0	0	0	-0.240701	0.221377	0.179572	0.565538	0.383815	0.519158	0.0590605	-0.347345	0	0	0	1	0	1	0	0	0	0	0	0	0	0	0	0
G_CG11881	0.798689	0.286833	-0.454973	0.0979368	-0.102583	-0.194895	-0.104291	0.0620166	1	0	1	0	0	0	0	0	0.873824	-0.0561523	-0.282838	-0.243306	0.163993	-0.126415	-0.07596	0.213166	1	0	0	0	0	0	0	0	1	0	0	0	0	0	0	0
G_CG11883	0.627213	0.468329	0.0995323	-0.408637	-0.120378	-0.169148	0.330125	-0.241446	1	1	0	1	0	0	0	0	0.817008	-0.456149	-0.31394	0.0286169	0.0743747	0.029548	0.11918	0.0666354	1	1	0	0	0	0	0	0	1	1	0	0	0	0	0	0
G_CG11885	0.416848	-0.635763	0.0962199	0.012704	0.388983	0.484471	0.163107	0.000159658	1	1	0	0	0	1	0	0	0.440173	0.629734	-0.117394	0.398774	0.407711	-0.0647723	0.234807	0.106407	1	1	0	0	1	0	0	0	1	1	0	0	0	0	0	0
G_CG11920	0.92029	-0.254501	-0.106546	-0.0714329	-0.184959	0.0881922	0.117723	-0.126467	1	0	0	0	0	0	0	0	0.815367	0.0936867	-0.0193464	-0.462897	-0.280701	0.0945933	0.151604	-0.0320413	1	0	0	1	0	0	0	0	1	0	0	0	0	0	0	0
G_CG11980	0.951379	-0.291595	-0.00525871	0.0285335	-0.0584345	0.0183758	-0.0310352	-0.065515	1	0	0	0	0	0	0	0	0.867884	0.203368	-0.0294899	-0.294326	-0.198963	0.249231	-0.120467	0.0413157	1	0	0	0	0	0	0	0	1	0	0	0	0	0	0	0
G_CG11985	0.77997	-0.483707	-0.257386	0.259615	-0.0545075	-0.0978209	0.0568566	-0.0908562	1	1	0	0	0	0	0	0	0.536308	0.510616	0.314985	-0.465477	-0.347099	0.0674143	-0.0582326	0.0857167	1	1	0	1	0	0	0	0	1	1	0	0	0	0	0	0
G_CG12034	0.853242	0.0949314	-0.123846	-0.179983	0.359111	-0.225943	0.0546227	-0.179553	1	0	0	0	0	0	0	0	0.902819	-0.0959133	0.236918	0.0995224	0.239167	-0.213137	0.056753	-0.0619172	1	0	0	0	0	0	0	0	1	0	0	0	0	0	0	0
G_CG1208	0.21572	0.63598	0.520889	0.346501	-0.357333	-0.0902072	-0.109669	0.0987638	0	1	1	0	0	0	0	0	0.504083	-0.383672	0.349345	-0.490036	-0.185941	0.428284	-0.0631864	0.120522	1	0	0	1	0	1	0	0	0	0	0	0	0	0	0	0
G_CG12107	0.359065	0.647109	0.57353	0.160172	0.118861	0.177725	-0.151777	0.170235	0	1	1	0	0	0	0	0	0.63771	-0.401463	-0.356901	0.380793	0.353967	0.00758558	-0.177082	-0.0553452	1	1	0	0	0	0	0	0	0	1	0	0	0	0	0	0
G_CG12125	0.976413	0.122569	-0.0623627	-0.13978	-0.0776461	0.0367183	0.0148154	-0.0238641	1	0	0	0	0	0	0	0	0.930449	0.0719284	-0.0253977	-0.00981314	0.19328	-0.0569606	0.00668449	-0.296147	1	0	0	0	0	0	0	0	1	0	0	0	0	0	0	0
G_CG12128	0.943474	-0.0210008	0.0336817	-0.0358772	0.19037	0.167975	0.0702733	-0.193904	1	0	0	0	0	0	0	0	-0.0433558	0.236764	-0.461294	-0.00120936	0.217482	-0.507787	-0.219218	0.613243	0	0	1	0	0	1	0	1	0	0	0	0	0	0	0	0
G_CG12134	0.855599	0.105914	0.314976	-0.258105	0.0184949	0.00114215	0.186621	0.236082	1	0	0	0	0	0	0	0	0.902206	-0.142004	-0.356491	-0.0560034	0.148047	-0.0140687	0.116284	-0.00057264	1	0	0	0	0	0	0	0	1	0	0	0	0	0	0	0
G_CG12170	0.86731	0.24691	-0.12129	-0.0305871	0.195219	0.349336	-0.059085	0.0867431	1	0	0	0	0	0	0	0	0.792154	-0.15608	0.161735	0.482601	-0.0473575	-0.162821	0.0903019	-0.228386	1	0	0	1	0	0	0	0	1	0	0	0	0	0	0	0
G_CG1218	0.185203	0.899648	-0.186277	0.0346484	0.133399	0.297254	0.117872	-0.0196005	0	1	0	0	0	0	0	0	0.665922	-0.510992	-0.223519	0.158029	0.379685	0.138051	0.178769	-0.159133	1	1	0	0	0	0	0	0	0	1	0	0	0	0	0	0
G_CG12264	0.955918	-0.0636257	0.242064	0.0866679	-0.10113	-0.0186522	-0.0269411	0.0690261	1	0	0	0	0	0	0	0	0.748405	-0.239452	0.538027	0.195621	-0.0771968	0.132012	-0.112619	-0.136905	1	0	1	0	0	0	0	0	1	0	0	0	0	0	0	0
G_CG12290	0.429015	0.756594	0.209963	-0.240814	0.309958	0.116403	0.0367928	-0.174522	1	1	0	0	0	0	0	0	0.633203	-0.540685	0.407357	0.231945	0.247516	-0.0849979	-0.0606138	-0.12171	1	1	1	0	0	0	0	0	1	1	0	0	0	0	0	0
G_CG12304	0.868565	-0.376969	0.180035	0.101342	0.222728	0.0117267	-0.102952	0.0214856	1	0	0	0	0	0	0	0	0.73171	0.526565	0.00405618	0.300215	-0.299268	-0.0748497	0.0436478	-0.0107283	1	1	0	0	0	0	0	0	1	0	0	0	0	0	0	0
G_CG1234	0.808988	0.104148	0.249557	-0.446713	0.241536	0.0213173	-0.0977273	-0.0672042	1	0	0	1	0	0	0	0	0.923469	0.0253676	-0.275155	0.0389128	0.0657887	-0.219496	-0.0218872	-0.127874	1	0	0	0	0	0	0	0	1	0	0	0	0	0	0	0
G_CG1249	0.759308	-0.374687	0.247553	0.236876	0.108609	-0.0528124	0.364759	0.134291	1	0	0	0	0	0	0	0	0.840574	0.325524	0.0638462	0.380049	-0.091246	0.0698619	-0.0487451	-0.152885	1	0	0	0	0	0	0	0	1	0	0	0	0	0	0	0
G_CG12702	0.396014	0.729267	-0.398239	0.323464	-0.143563	-0.157998	0.040664	-0.0298619	0	1	0	0	0	0	0	0	0.77563	-0.245827	-0.41466	0.331994	-0.103646	-0.115699	0.142497	-0.106629	1	0	1	0	0	0	0	0	0	0	0	0	0	0	0	0
G_CG12785	0.965411	0.0428117	-0.0592066	-0.162021	-0.14275	-0.0507172	0.0847159	-0.0791526	1	0	0	0	0	0	0	0	0.890386	-0.173845	-0.269507	-0.220906	0.215955	-0.0463015	0.00685193	0.0820417	1	0	0	0	0	0	0	0	1	0	0	0	0	0	0	0
G_CG12848	0.698399	-0.604459	-0.142678	0.259613	0.23176	0.0471443	0.0549013	-0.0127552	1	1	0	0	0	0	0	0	0.779025	0.490897	0.186239	0.243423	-0.191946	0.140067	0.0161603	0.0384395	1	1	0	0	0	0	0	0	1	1	0	0	0	0	0	0
G_CG12868	0.236512	-0.0111861	0.457172	-0.680532	-0.250992	0.190363	0.403086	0.100468	0	0	1	1	0	0	1	0	0.26585	-0.0582118	0.398696	0.0824687	0.0631519	-0.493546	0.624145	0.350773	0	0	0	0	0	1	1	0	0	0	0	0	0	0	1	0
G_CG12909	0.89989	-0.345376	0.112188	-0.127144	0.150202	0.112773	0.0283872	0.0779579	1	0	0	0	0	0	0	0	0.863569	0.272804	-0.162995	-0.137729	0.335967	0.106458	-0.0783486	0.0627947	1	0	0	0	0	0	0	0	1	0	0	0	0	0	0	0
G_CG12918	0.872619	-0.305949	-0.138459	0.157703	0.225127	0.217781	0.0492575	-0.0188186	1	0	0	0	0	0	0	0	0.78389	0.379446	0.263722	-0.0854919	0.213217	0.174623	0.222979	-0.197498	1	0	0	0	0	0	0	0	1	0	0	0	0	0	0	0
G_CG12975	0.854988	-0.179431	-0.0191791	0.431386	-0.065552	0.197306	0.0317842	0.0781126	1	0	0	1	0	0	0	0	0.84452	0.0209776	-0.28635	-0.320068	-0.178405	0.262891	0.0309358	0.00286323	1	0	0	0	0	0	0	0	1	0	0	0	0	0	0	0
G_CG13016	0.404193	0.65358	-0.262278	-0.151228	0.244484	-0.139626	0.309119	0.378126	1	1	0	0	0	0	0	0	0.839302	-0.239557	-0.331592	0.249753	-0.0358453	-0.172732	0.154421	-0.104343	1	0	0	0	0	0	0	0	1	0	0	0	0	0	0	0
G_CG1307	0.871696	-0.392842	0.00108361	0.177795	-0.161196	-0.14415	0.0849417	0.0151949	1	0	0	0	0	0	0	0	0.789742	0.261664	0.195417	0.109717	-0.432185	-0.0713895	0.112997	0.230144	1	0	0	0	1	0	0	0	1	0	0	0	0	0	0	0
G_CG13096	0.804118	0.483068	0.16041	-0.172051	-0.183532	-0.0228459	0.0662336	-0.161599	1	1	0	0	0	0	0	0	0.879141	-0.411762	-0.127612	0.0214349	0.0959497	-0.10296	0.0877678	0.115363	1	1	0	0	0	0	0	0	1	1	0	0	0	0	0	0
G_CG13117	-0.0709522	0.323738	-0.0150387	0.772398	-0.11807	-0.337906	0.316096	-0.255534	0	0	0	1	0	0	0	0	0.423254	0.270045	0.033645	0.217765	-0.79016	-0.0989617	0.21728	0.134247	1	0	0	0	1	0	0	0	0	0	0	0	0	0	0	0
G_CG13124	0.664892	0.196287	0.587883	-0.204401	0.0229437	-0.33577	0.103858	0.0891579	1	0	1	0	0	0	0	0	0.457326	-0.120172	0.776703	-0.0795753	0.108324	-0.393609	0.00540562	-0.0109763	1	0	1	0	0	0	0	0	1	0	1	0	0	0	0	0
G_CG13162	0.277521	0.834804	-0.240833	0.254727	-0.00761263	0.287557	-0.0128154	0.142431	0	1	0	0	0	0	0	0																	0	0	0	0	0	0	0	0
G_CG13185	0.957335	-0.0692685	0.0947185	-0.0938095	-0.0986435	0.0608442	0.0296346	-0.215937	1	0	0	0	0	0	0	0	0.786809	0.106891	-0.331276	-0.452981	-0.200328	-0.101272	-0.0521552	0.0382327	1	0	0	1	0	0	0	0	1	0	0	0	0	0	0	0
G_CG13220	0.804698	-0.516392	0.174066	0.226966	-0.00992759	-0.0456131	-0.000282951	0.0425178	1	1	0	0	0	0	0	0	0.738429	0.427393	0.359291	0.110758	-0.149806	0.159429	0.0792914	0.276682	1	1	0	0	0	0	0	0	1	1	0	0	0	0	0	0
G_CG13319	0.770071	-0.335432	0.0394871	-0.147326	-0.0090379	-0.483157	-0.141164	-0.133273	1	0	0	0	0	1	0	0	0.594609	0.0116979	0.426854	0.0331555	-0.0358062	-0.482747	-0.0618074	0.474185	1	0	1	0	0	1	0	1	1	0	0	0	0	1	0	0
G_CG13343	0.362314	0.044218	0.455796	0.324019	-0.492678	0.235956	-0.505258	-0.0185145	0	0	1	0	1	0	1	0	0.349318	-0.108481	-0.566764	0.164464	-0.342021	0.594965	0.195198	0.0942022	0	0	1	0	0	1	0	0	0	0	1	0	0	0	0	0
G_CG13482	0.38212	0.51936	0.40176	0.350646	-0.223833	0.449696	0.144129	-0.163659	0	1	1	0	0	1	0	0	0.689108	-0.315854	-0.0777076	-0.144429	-0.40507	0.456416	0.0412705	-0.156102	1	0	0	0	1	1	0	0	0	0	0	0	0	1	0	0
G_CG13601	0.97408	-0.174174	0.0524865	0.0754277	0.0623469	-0.0710934	0.0494194	-0.0316821	1	0	0	0	0	0	0	0	0.868525	0.115963	0.11176	0.361423	-0.0680417	0.168673	-0.236557	-0.00776933	1	0	0	0	0	0	0	0	1	0	0	0	0	0	0	0
G_CG13624	0.120773	0.942242	-0.126059	0.0454545	0.118386	0.234241	0.0545507	0.0881855	0	1	0	0	0	0	0	0	0.753994	-0.56022	-0.146124	0.161922	0.139866	-0.206711	0.0248526	0.0846504	1	1	0	0	0	0	0	0	0	1	0	0	0	0	0	0
G_CG13630	0.772361	0.29205	0.397287	0.0204319	0.35754	-0.163645	0.0428187	0.0588417	1	0	0	0	0	0	0	0	0.866416	-0.117566	0.0234257	0.418355	0.00187511	-0.239261	0.0334879	-0.0395099	1	0	0	1	0	0	0	0	1	0	0	0	0	0	0	0
G_CG13773	0.802543	-0.29397	0.0813044	0.190175	0.154171	0.448897	-0.00599847	0.0376324	1	0	0	0	0	1	0	0	0.703906	0.415828	-0.411242	-0.019326	-0.110276	0.244299	0.0968157	-0.284419	1	1	1	0	0	0	0	0	1	0	0	0	0	0	0	0
G_CG1381	0.870943	-0.225966	0.405444	-0.116387	0.0177517	0.0916579	-0.00304531	-0.0611606	1	0	1	0	0	0	0	0	0.924448	-0.159527	0.00429127	-0.143683	-0.0374999	0.27632	-0.144401	-0.025951	1	0	0	0	0	0	0	0	1	0	0	0	0	0	0	0
G_CG13868	0.222501	0.351684	0.763844	0.229757	-0.435596	0.00235957	0.0285173	-0.00201619	0	0	1	0	1	0	0	0	0.346929	-0.193435	0.303204	0.191714	-0.552061	0.603134	0.185613	0.102676	0	0	0	0	1	1	0	0	0	0	0	0	1	0	0	0
G_CG13879	0.57669	-0.483386	-0.508258	0.166527	0.222552	0.196239	-0.169762	-0.175645	1	1	1	0	0	0	0	0	0.704795	0.587077	-0.178938	-0.201357	-0.159365	-0.0763538	0.196348	0.12752	1	1	0	0	0	0	0	0	1	1	0	0	0	0	0	0
G_CG13890	0.648959	-0.559745	-0.252178	0.0114332	0.133761	-0.332517	0.184795	0.198002	1	1	0	0	0	0	0	0	0.572613	0.474823	0.534486	0.232094	0.164336	-0.0820152	-0.270083	-0.0209014	1	1	1	0	0	0	0	0	1	1	0	0	0	0	0	0
G_CG13901	0.754343	0.148659	0.409419	-0.2263	0.192252	0.0774246	0.175306	-0.341093	1	0	1	0	0	0	0	0	0.636548	-0.44306	0.433811	0.132172	0.373156	0.155125	-0.170476	0.0217329	1	1	1	0	0	0	0	0	1	0	1	0	0	0	0	0
G_CG13937	0.148364	0.50896	0.420605	0.685968	-0.097894	0.0393052	0.233581	0.076154	0	1	1	1	0	0	0	0	0.408328	0.123811	0.114068	0.374522	-0.732549	0.30723	-0.0117406	-0.183043	1	0	0	0	1	0	0	0	0	0	0	0	0	0	0	0
G_CG14040	0.92475	-0.209208	-0.146888	0.131088	0.054151	0.0893761	-0.0891737	0.208415	1	0	0	0	0	0	0	0	0.814156	0.281796	0.0934174	-0.0492162	0.367848	-0.207583	-0.249937	0.0756359	1	0	0	0	0	0	0	0	1	0	0	0	0	0	0	0
G_CG14057	0.762629	-0.433076	-0.0438528	0.287299	0.137905	0.34007	0.0656183	0.0860694	1	1	0	0	0	0	0	0	0.885238	0.0145467	-0.444952	-0.011708	-0.107031	-0.0215161	0.021183	-0.0752006	1	0	1	0	0	0	0	0	1	0	0	0	0	0	0	0
G_CG14222	0.84665	-0.182008	0.0449876	0.254606	-0.0644397	-0.411403	-0.0800315	-0.0582987	1	0	0	0	0	1	0	0	0.90496	0.0272636	0.16228	-0.0135517	-0.0516046	0.035702	-0.186557	0.339183	1	0	0	0	0	0	0	0	1	0	0	0	0	0	0	0
G_CG14230	0.919118	-0.100262	-0.252718	-0.206422	-0.0285115	-0.0255056	0.187206	-0.0467286	1	0	0	0	0	0	0	0	0.940889	0.0359824	0.0233901	-0.245377	0.186932	-0.121777	0.0446981	0.0300912	1	0	0	0	0	0	0	0	1	0	0	0	0	0	0	0
G_CG14270	0.697893	-0.477361	0.335408	0.214496	-0.180127	0.227032	-0.101432	0.179689	1	1	0	0	0	0	0	0	0.325289	0.488925	-0.399941	0.251962	0.308079	0.497905	0.270124	0.126145	0	1	0	0	0	1	0	0	0	1	0	0	0	0	0	0
G_CG14464	-0.33208	0.290361	0.443215	-0.198019	0.433168	0.424716	-0.366703	0.259373	0	0	1	0	1	1	0	0	0.500122	0.520395	-0.0716959	0.233691	0.255021	0.425292	-0.416167	0.0145575	1	1	0	0	0	1	1	0	0	0	0	0	0	1	0	0
G_CG14545	0.7019	-0.295955	-0.48228	0.0156846	-0.0733726	0.423083	0.00345136	-0.0501225	1	0	1	0	0	1	0	0	0.471931	0.551999	-0.10751	-0.212183	0.341655	0.421859	0.127677	0.324042	1	1	0	0	0	1	0	0	1	0	0	0	0	1	0	0
G_CG14550	0.289135	-0.446527	0.261703	-0.129692	0.0816052	0.0390165	0.786875	-0.0659689	0	1	0	0	0	0	1	0	0.321901	0.201155	0.434132	0.688569	-0.00851345	-0.0669723	0.353725	-0.25227	0	0	1	1	0	0	0	0	0	0	0	0	0	0	0	0
G_CG14618	0.925999	-0.271	0.041663	-0.0574353	0.0459192	-0.0918386	0.168838	-0.158115	1	0	0	0	0	0	0	0	0.894632	0.3521	-0.128384	-0.148404	-0.0556441	0.166342	-0.0781972	0.0164691	1	0	0	0	0	0	0	0	1	0	0	0	0	0	0	0
G_CG14629	0.595561	0.0566989	0.634514	0.30304	0.281093	0.0270408	-0.198972	-0.168274	1	0	1	0	0	0	0	0	0.600117	0.457606	0.363958	0.253323	-0.360071	0.264631	-0.165938	0.0812598	1	1	0	0	0	0	0	0	1	0	0	0	0	0	0	0
G_CG1463	0.87621	-0.194178	0.0532606	-0.381515	-0.133264	0.0519073	0.158471	-0.0243839	1	0	0	0	0	0	0	0	0.826375	-0.190872	-0.203682	-0.0431033	0.431989	0.011729	0.222998	0.0291292	1	0	0	0	1	0	0	0	1	0	0	0	0	0	0	0
G_CG14701	0.744498	0.0580395	0.303419	-0.436902	-0.0147719	0.287535	0.27298	-0.044668	1	0	0	1	0	0	0	0	0.746114	-0.172134	0.0502531	0.0660392	0.5225	0.187035	0.313683	-0.0202982	1	0	0	0	1	0	0	0	1	0	0	0	0	0	0	0
G_CG14722	0.954163	-0.144915	-0.125276	-0.0777783	-0.0077164	-0.151491	-0.152493	0.023768	1	0	0	0	0	0	0	0	0.941342	0.210852	-0.110191	-0.107651	-0.146398	-0.155423	0.00529049	0.00836729	1	0	0	0	0	0	0	0	1	0	0	0	0	0	0	0
G_CG14806	0.926416	-0.210513	0.248359	0.0481276	0.136427	0.0901443	0.0699498	0.0425198	1	0	0	0	0	0	0	0	0.910424	0.264814	0.118926	0.242362	0.0343829	0.142366	-0.0765141	-0.0285301	1	0	0	0	0	0	0	0	1	0	0	0	0	0	0	0
G_CG14817	0.788732	-0.510395	0.196103	0.0976418	-0.113598	0.202761	0.116855	0.0416796	1	1	0	0	0	0	0	0	0.655142	0.393774	0.265774	0.29576	-0.255884	0.20289	0.30044	0.246406	1	0	0	0	0	0	0	0	1	0	0	0	0	0	0	0
G_CG14882	0.580644	-0.42884	-0.117899	0.0759948	0.524343	-0.234741	-0.25302	0.255372	1	1	0	0	1	0	0	0	0.51668	0.570209	-0.480834	0.0885827	0.259428	-0.0154977	-0.313492	0.0550921	1	1	1	0	0	0	0	0	1	1	0	0	0	0	0	0
G_CG14898	0.59849	-0.712281	-0.113466	0.225623	0.17998	0.182252	0.00606825	-0.0709932	1	1	0	0	0	0	0	0	0.559612	0.749035	0.111024	0.118687	-0.172968	0.197625	0.0904678	0.149029	1	1	0	0	0	0	0	0	1	1	0	0	0	0	0	0
G_CG15014	0.750346	-0.0456434	-0.238561	0.115108	0.109711	-0.558786	0.147156	-0.137121	1	0	0	0	0	1	0	0	0.832011	0.0791048	-0.00388181	0.100878	-0.301808	-0.394646	-0.178918	0.111639	1	0	0	0	0	0	0	0	1	0	0	0	0	0	0	0
G_CG15027	0.708442	-0.371821	0.328126	-0.284889	0.35559	-0.0774542	0.157635	-0.117213	1	0	0	0	0	0	0	0	0.903302	0.127963	0.262012	0.166904	0.1634	-0.176734	0.115012	-0.00098371	1	0	0	0	0	0	0	0	1	0	0	0	0	0	0	0
G_CG15168	0.749005	-0.555067	-0.183905	0.246811	-0.0790081	0.164225	0.0458168	-0.0290597	1	1	0	0	0	0	0	0	0.56093	0.649259	0.0469964	0.349107	0.30422	0.165663	0.0714329	0.120992	1	1	0	0	0	0	0	0	1	1	0	0	0	0	0	0
G_CG1518	0.757903	-0.336514	0.190707	-0.263887	-0.19996	-0.227639	0.0379559	0.336292	1	0	0	0	0	0	0	0	0.764228	0.381834	-0.225224	0.0968201	0.00695764	-0.292632	-0.335404	-0.109	1	0	0	0	0	0	0	0	1	0	0	0	0	0	0	0
G_CG15202	0.278973	0.349888	0.528127	0.196483	-0.218676	-0.321114	-0.575199	-0.0209927	0	0	1	0	0	0	1	0	0.514329	0.169042	-0.196869	-0.477856	-0.145684	0.230913	-0.170601	0.579774	1	0	0	1	0	0	0	1	0	0	0	0	0	0	0	0
G_CG15261	0.836439	0.0270887	0.0289127	0.263119	-0.149425	0.019999	-0.45253	-0.0453478	1	0	0	0	0	0	1	0	0.660069	0.272878	0.221614	-0.605024	-0.128258	0.0646251	0.121564	0.198183	1	0	0	1	0	0	0	0	1	0	0	0	0	0	0	0
G_CG15266	0.659324	-0.519992	-0.26488	0.101609	0.178896	0.388053	-0.102653	0.145906	1	1	0	0	0	0	0	0	0.629383	0.677594	-0.267434	-0.00789506	0.239279	0.0685672	0.0836468	0.0648635	1	1	0	0	0	0	0	0	1	1	0	0	0	0	0	0
G_CG1542	0.916848	-0.219255	0.0675213	-0.239552	0.00831981	-0.220901	-0.0222907	-0.00319355	1	0	0	0	0	0	0	0	0.9055	-0.373864	-0.0448728	0.0286197	0.187244	-0.0147456	0.0162941	0.0438104	1	0	0	0	0	0	0	0	1	0	0	0	0	0	0	0
G_CG15423	0.284715	0.251987	0.691692	0.122047	-0.497471	0.119902	-0.31645	0.0106303	0	0	1	0	1	0	0	0	0.0289893	-0.349106	-0.56993	0.102465	-0.329449	0.347692	0.0706482	0.55457	0	0	1	0	0	0	0	1	0	0	1	0	0	0	0	0
G_CG15611	0.20521	0.675438	0.609595	0.124563	0.171537	-0.17481	0.225853	0.0596511	0	1	1	0	0	0	0	0	0.721934	-0.330655	0.0956231	0.507141	-0.261261	-0.169184	0.0312374	-0.0727064	1	0	0	1	0	0	0	0	0	0	0	0	0	0	0	0
G_CG15717	0.842819	0.289376	0.13791	0.155762	0.0969702	0.273052	-0.149551	-0.237298	1	0	0	0	0	0	0	0	0.923572	-0.0382458	-0.0693588	0.104045	0.0898242	0.336503	-0.0369211	-0.0851467	1	0	0	0	0	0	0	0	1	0	0	0	0	0	0	0
G_CG15784	0.6431	0.103871	0.634839	-0.257493	-0.193907	0.203798	0.152556	0.0624713	1	0	1	0	0	0	0	0	-0.690869	0.458097	0.40409	0.106879	0.207596	-0.306959	-0.000194103	-0.0285487	1	1	1	0	0	0	0	0	1	0	1	0	0	0	0	0
G_CG15814	0.961534	0.0705751	0.233766	-0.065169	-0.00548477	0.0155007	0.105673	-0.0118686	1	0	0	0	0	0	0	0	0.929638	-0.0741051	0.200898	0.203851	-0.101452	-0.0917864	-0.102992	-0.137991	1	0	0	0	0	0	0	0	1	0	0	0	0	0	0	0
G_CG15877	0.629774	-0.0537394	0.309522	0.608849	-0.124207	-0.290354	0.0364826	-0.181473	1	0	0	1	0	0	0	0	0.385353	0.358292	-0.313104	0.480732	-0.389295	-0.273096	-0.39592	0.105394	0	0	0	1	0	0	0	0	0	0	0	1	0	0	0	0
G_CG15881	0.846349	-0.493381	-0.0405991	0.139473	0.0251141	0.122914	0.0127349	-0.0571496	1	1	0	0	0	0	0	0	0.778097	0.519079	-0.0671005	-0.0170642	-0.273177	0.1725	-0.0506926	0.11566	1	1	0	0	0	0	0	0	1	1	0	0	0	0	0	0
G_CG1598	0.909937	-0.255167	0.0956954	0.0617904	-0.189969	0.177068	0.0209659	0.161392	1	0	0	0	0	0	0	0	0.934355	-0.0915026	0.0374317	0.178927	0.209796	0.0297679	0.181743	0.0852078	1	0	0	0	0	0	0	0	1	0	0	0	0	0	0	0
G_CG1600	0.0570341	0.392488	0.814395	-0.101576	-0.367456	0.18148	0.0199497	0.0280447	0	0	1	0	0	0	0	0	0.202541	-0.583937	0.203872	0.437867	0.160147	0.148103	0.505349	0.285909	0	1	0	1	0	0	1	0	0	0	0	0	0	0	0	0
G_CG1620	0.927801	0.263145	-0.0911004	-0.179465	-0.00136908	0.0630526	0.159529	0.00259186	1	0	0	0	0	0	0	0	0.935178	-0.173575	-0.0662694	-0.0740593	-0.0511504	-0.0556124	0.0392661	-0.279619	1	0	0	0	0	0	0	0	1	0	0	0	0	0	0	0
G_CG1622	0.702375	0.189923	-0.520162	-0.315578	0.0414465	-0.133561	-0.00901333	0.284259	1	0	1	0	0	0	0	0	0.848201	0.0194203	-0.179027	0.0251819	-0.0223122	-0.467311	0.107857	0.130318	1	0	0	0	0	1	0	0	1	0	0	0	0	0	0	0
G_CG16721	0.627786	0.496549	-0.0134622	-0.112337	-0.43334	-0.160933	0.335901	0.14146	1	1	0	0	1	0	0	0	0.698289	-0.316699	0.249483	-0.206335	0.0849318	-0.214032	0.446212	-0.234841	1	0	0	0	0	0	1	0	1	0	0	0	0	0	0	0
G_CG16753	0.91055	-0.199604	0.0285935	-0.101124	0.297369	0.15981	-0.06272	-0.0459469	1	0	0	0	0	0	0	0	0.869711	0.371416	-0.164282	0.00739008	0.106759	0.164627	-0.140355	-0.142867	1	0	0	0	0	0	0	0	1	0	0	0	0	0	0	0
G_CG16838	0.599177	0.723252	-0.27763	0.0722252	-0.145435	0.0421982	-0.10809	-0.0313438	1	1	0	0	0	0	0	0	0.718198	-0.597612	0.0302795	-0.0704875	0.125738	0.307934	0.0696128	0.075408	1	1	0	0	0	0	0	0	1	1	0	0	0	0	0	0
G_CG16857	-0.284469	0.779886	0.362702	-0.0759125	0.220673	0.34492	-0.0746639	-0.0172768	0	1	0	0	0	0	0	0	0.237081	0.0169177	0.423791	-0.449374	0.347083	0.519423	0.0274545	-0.413461	0	0	1	1	0	1	0	1	0	0	0	0	0	0	0	0
G_CG16935	0.898955	-0.0165886	-0.131564	0.00414847	0.0591761	-0.404637	-0.0274236	0.079331	1	0	0	0	0	1	0	0	0.767453	0.133949	0.172389	0.382515	-0.382783	0.0443969	0.225813	-0.132484	1	0	0	0	0	0	0	0	1	0	0	0	0	0	0	0
G_CG1703	0.932799	0.260234	-0.101545	-0.167105	-0.114435	0.0536644	-0.0735927	-0.0503788	1	0	0	0	0	0	0	0	0.843027	-0.301705	0.160115	-0.310766	-0.202932	0.0501251	-0.0267931	-0.177921	1	0	0	0	0	0	0	0	1	0	0	0	0	0	0	0
G_CG1707	0.692636	-0.344657	0.388595	0.123419	-0.366897	0.229944	-0.0574846	-0.210799	1	0	0	0	0	0	0	0	-0.0161641	-0.327534	0.439616	-0.0373485	-0.0999905	0.785636	0.127062	0.233315	0	0	1	0	0	1	0	0	0	0	0	0	0	0	0	0
G_CG17090	-0.045749	0.962447	0.089346	0.0619106	0.149627	0.104577	0.148634	-0.0661105	0	1	0	0	0	0	0	0	0.744623	-0.538289	-0.297177	0.141217	0.0499885	0.102542	0.0221729	0.184445	1	1	0	0	0	0	0	0	0	1	0	0	0	0	0	0
G_CG17202	0.834286	-0.464688	-0.1773	0.0731713	0.163506	0.118801	-0.0156385	0.100745	1	1	0	0	0	0	0	0	0.782805	0.452929	-0.191068	-0.245775	0.208056	-0.042092	0.0569069	-0.191995	1	1	0	0	0	0	0	0	1	1	0	0	0	0	0	0
G_CG17209	0.880627	0.0618086	0.000750482	-0.346982	-0.0485588	-0.136337	0.208435	0.189439	1	0	0	0	0	0	0	0	0.797552	-0.40124	-0.16211	-0.0836976	0.0671946	-0.372173	-0.0875788	-0.137604	1	1	0	0	0	0	0	0	1	0	0	0	0	0	0	0
G_CG17219	0.417322	-0.29038	0.386898	-0.236132	0.182576	0.656354	-0.15457	0.219197	1	0	0	0	0	1	0	0	0.384739	0.371094	-0.261637	-0.267821	0.490516	0.478643	0.0886701	-0.310669	0	0	0	0	1	1	0	0	0	0	0	0	0	1	0	0
G_CG17272	0.680675	0.272386	-0.354072	0.123258	-0.154557	-0.0710528	-0.540219	-0.033974	1	0	0	0	0	0	1	0	0.526661	0.158899	-0.116214	-0.777837	-0.179607	0.116514	0.0286117	0.179415	1	0	0	1	0	0	0	0	1	0	0	0	0	0	0	0
G_CG17282	0.384934	-0.51112	0.0183626	0.383464	-0.337365	0.481304	0.222137	0.21997	0	1	0	0	0	1	0	0	0.777982	0.00683284	-0.154008	0.465049	0.119044	0.147665	0.344201	0.0160373	1	0	0	1	0	0	0	0	0	0	0	0	0	0	0	0
G_CG17327	0.662446	-0.471	0.189517	0.430054	0.186901	0.0613665	0.219037	0.178289	1	1	0	1	0	0	0	0	0.585024	0.36337	-0.15089	0.57046	-0.414546	0.0582538	-0.0454742	0.014385	1	0	0	1	1	0	0	0	1	0	0	1	0	0	0	0
G_CG17333	0.805448	-0.464456	0.130969	0.302582	-0.0982954	0.00841276	-0.12626	-0.0339337	1	1	0	0	0	0	0	0	0.5116	0.524581	0.55851	-0.224729	-0.0566047	0.222219	0.218352	-0.0195125	1	1	1	0	0	0	0	0	1	1	0	0	0	0	0	0
G_CG17352	0.109895	0.679816	0.475439	0.516926	0.00708145	0.107944	0.0954844	-0.108168	0	1	1	1	0	0	0	0	0.556187	-0.407319	0.233447	0.336363	-0.347279	0.451652	-0.176572	0.0366189	1	1	0	0	0	1	0	0	0	1	0	0	0	0	0	0
G_CG17359	0.87412	-0.042785	-0.273599	0.0945069	-0.237502	0.179904	0.245192	-0.0374823	1	0	0	0	0	0	0	0	0.918721	-0.351523	0.0039174	-0.0325656	-0.110242	0.0809577	-0.0208112	0.110305	1	0	0	0	0	0	0	0	1	0	0	0	0	0	0	0
G_CG1749	0.94954	-0.217316	-0.077351	0.0165259	-0.134227	-0.020202	-0.032265	0.159454	1	0	0	0	0	0	0	0	0.937643	-0.261749	0.180541	0.0300896	-0.0782753	0.0603325	-0.0656467	-0.0688224	1	0	0	0	0	0	0	0	1	0	0	0	0	0	0	0
G_CG17593	0.978862	-0.0112508	0.0264544	0.0586755	-0.125037	-0.059066	-0.0509762	-0.125852	1	0	0	0	0	0	0	0	0.922561	-0.146577	0.333977	0.0160897	-0.0938102	0.0433409	-0.0648564	0.026677	1	0	0	0	0	0	0	0	1	0	0	0	0	0	0	0
G_CG17721	0.19665	-0.748413	0.182701	0.484046	0.037969	0.248056	0.262339	-0.0416097	0	1	0	1	0	0	0	0	0.618292	0.728996	-0.116231	0.216487	-0.0543726	0.0776605	0.114352	-0.0619602	1	1	0	0	0	0	0	0	0	1	0	0	0	0	0	0
G_CG17776	0.47701	-0.839077	0.0164646	0.0972271	0.213498	-0.00847639	0.0476386	-0.103752	1	1	0	0	0	0	0	0	0.641089	0.494254	-0.0368684	0.473089	-0.099737	0.126562	0.213529	0.219056	1	1	0	1	0	0	0	0	1	1	0	0	0	0	0	0
G_CG17834	0.711621	0.427299	0.241367	0.265705	-0.345337	-0.0374831	0.245566	-0.0344728	1	1	0	0	0	0	0	0	0.686674	-0.597142	0.255379	0.0875247	0.174273	-0.125777	0.202883	0.108021	1	1	0	0	0	0	0	0	1	1	0	0	0	0	0	0
G_CG17896	0.835952	-0.0324535	0.454467	0.0293364	-0.117622	-0.0373326	-0.248522	0.125451	1	0	1	0	0	0	0	0	0.888289	0.270653	0.114363	-0.292492	-0.15197	-0.105404	0.0516798	0.0467358	1	0	0	0	0	0	0	0	1	0	0	0	0	0	0	0
G_CG18143	0.890651	-0.0426093	0.38601	0.186055	0.137974	0.00443955	-0.0457224	0.0125293	1	0	0	0	0	0	0	0	0.814599	0.112585	0.27683	0.32852	-0.262814	0.0576371	-0.182001	-0.183507	1	0	0	0	0	0	0	0	1	0	0	0	0	0	0	0
G_CG18178	0.927569	-0.349848	-0.0133531	0.0461495	0.00132244	0.104922	0.0576541	0.0240561	1	0	0	0	0	0	0	0	0.839702	0.369812	0.0325106	-0.34687	-0.162194	-0.00621945	-0.0993006	0.0236296	1	0	0	0	0	0	0	0	1	0	0	0	0	0	0	0
G_CG18591	0.826894	-0.481609	-0.0737687	-0.000754029	0.195876	0.0124347	0.0825137	-0.183103	1	1	0	0	0	0	0	0	0.820652	0.515284	-0.0204612	0.0427113	0.0480234	0.229586	-0.0384271	0.0477194	1	1	0	0	0	0	0	0	1	1	0	0	0	0	0	0
G_CG18600	0.655236	-0.393594	-0.336182	0.0841031	-0.155333	0.119682	0.49479	-0.1113	1	0	0	0	0	0	1	0	0.347348	0.169891	0.810585	-0.404212	-0.135698	0.106606	0.00219807	0.0163781	0	0	1	1	0	0	0	0	0	0	0	0	0	0	0	0
G_CG1882	0.492346	0.264579	0.186922	-0.718723	0.129167	-0.113399	-0.0439056	0.323449	1	0	0	1	0	0	0	0	0.362344	0.13784	0.197046	0.0780986	0.583226	-0.605035	0.282681	0.13657	0	0	0	0	1	1	0	0	0	0	0	0	0	0	0	0
G_CG1962	0.84738	-0.221366	-0.448711	0.0194369	0.139617	0.00727871	-0.0116824	-0.107438	1	0	1	0	0	0	0	0	0.936727	0.254873	-0.0959659	-0.116713	-0.0234267	0.0336088	-0.082751	0.161944	1	0	0	0	0	0	0	0	1	0	0	0	0	0	0	0
G_CG1969	0.715215	0.0712977	0.442444	0.321335	-0.189721	0.0928181	0.359551	-0.102396	1	0	1	0	0	0	0	0	0.613763	-0.333709	0.502372	0.299268	-0.144127	0.274349	0.0705394	-0.262636	1	0	1	0	0	0	0	0	1	0	1	0	0	0	0	0
G_CG2025	0.988901	0.0435021	-0.023613	0.0711763	0.0328387	0.0454407	0.0210983	-0.10474	1	0	0	0	0	0	0	0	0.917538	-0.229748	0.0254283	-0.0956037	0.135962	0.155468	-0.139554	-0.182818	1	0	0	0	0	0	0	0	1	0	0	0	0	0	0	0
G_CG2034	0.89533	-0.19526	-0.0459245	0.137657	0.0652163	-0.19172	-0.224368	0.218741	1	0	0	0	0	0	0	0	0.69562	0.18303	0.309438	-0.455497	0.28258	0.136482	0.0252901	-0.283311	1	0	0	1	0	0	0	0	1	0	0	0	0	0	0	0
G_CG2059	0.884576	-0.383947	-0.101681	-0.0228783	0.0571091	-0.00137414	-0.163516	-0.171015	1	0	0	0	0	0	0	0	0.768195	0.448759	0.279883	-0.313389	-0.0919647	0.040512	-0.049605	0.139232	1	1	0	0	0	0	0	0	1	0	0	0	0	0	0	0
G_CG2118	0.83429	0.476053	-0.176664	-0.061576	-0.133769	0.0455696	-0.130094	-0.073732	1	1	0	0	0	0	0	0	0.89239	-0.0964287	0.00895315	0.102198	-0.183705	-0.326591	0.204922	0.0376171	1	0	0	0	0	0	0	0	1	0	0	0	0	0	0	0
G_CG2158	0.985506	0.131973	-0.0389387	-0.0199426	0.00730005	0.0552338	-0.0273939	0.0747845	1	0	0	0	0	0	0	0	0.936454	0.116009	-0.189131	-0.203565	0.0434452	-0.0754298	-0.15702	-0.0124531	1	0	0	0	0	0	0	0	1	0	0	0	0	0	0	0
G_CG2199	0.770147	0.0470075	-0.467005	-0.214993	-0.275393	0.0771722	0.219228	0.102422	1	0	1	0	0	0	0	0	0.838683	0.0819386	-0.220497	-0.340462	-0.25364	-0.0537199	0.240116	-0.022097	1	0	0	0	0	0	0	0	1	0	0	0	0	0	0	0
G_CG2213	0.839416	-0.232298	-0.137253	-0.401578	0.143212	0.00286972	0.0957439	0.177848	1	0	0	1	0	0	0	0	0.843421	-0.172318	-0.312837	0.298537	0.179399	-0.132645	-0.0137274	-0.148283	1	0	0	0	0	0	0	0	1	0	0	0	0	0	0	0
G_CG2217	-0.144903	0.814274	-0.0889966	0.135324	0.120705	0.455583	-0.0455856	0.255978	0	1	0	0	0	1	0	0	0.689032	-0.276881	-0.383322	-0.142337	0.248253	0.124885	-0.428474	-0.143387	1	0	0	0	0	0	1	0	0	0	0	0	0	0	0	0
G_CG2260	0.658626	0.561807	0.0642443	-0.287027	-0.0416609	0.341449	-0.209529	-0.0429738	1	1	0	0	0	0	0	0	0.603024	-0.616705	-0.176394	-0.194382	0.28916	0.245054	0.0233905	0.207184	1	1	0	0	0	0	0	0	1	1	0	0	0	0	0	0
G_CG2263	0.847899	0.352686	0.303157	-0.0310472	-0.103708	-0.0812965	0.196374	0.088794	1	0	0	0	0	0	0	0	0.920767	-0.302326	-0.0915841	0.160769	-0.0946792	-0.0734364	0.0948336	-0.0565892	1	0	0	0	0	0	0	0	1	0	0	0	0	0	0	0
G_CG2471	-0.143273	-0.138491	0.703187	-0.186094	0.517784	0.0902853	-0.0385383	0.391731	0	0	1	0	1	0	0	0	0.762012	0.0876998	0.0775409	-0.160595	0.35251	-0.217997	0.351451	0.290756	1	0	0	0	0	0	0	0	0	0	0	0	0	0	0	0
G_CG2604	0.857395	0.153265	0.33664	0.0163336	0.281616	-0.0348742	-0.207318	-0.0654642	1	0	0	0	0	0	0	0	0.860609	-0.0350699	0.322704	-0.229169	0.295374	-0.0131297	-0.112065	0.0386016	1	0	0	0	0	0	0	0	1	0	0	0	0	0	0	0
G_CG2614	0.937156	-0.204224	-0.20621	0.0834549	0.0227779	0.0875613	0.0515094	-0.140376	1	0	0	0	0	0	0	0	0.943422	0.170718	0.0261177	-0.233661	-0.0297187	0.106792	-0.100771	-0.0555716	1	0	0	0	0	0	0	0	1	0	0	0	0	0	0	0
G_CG2656	0.78667	-0.192218	-0.467846	-0.0439176	0.0981691	0.320289	-0.0995366	0.0355488	1	0	1	0	0	0	0	0	0.662663	0.637607	-0.00496841	-0.358625	-0.0175912	0.0230627	0.0764031	-0.13791	1	1	0	0	0	0	0	0	1	0	0	0	0	0	0	0
G_CG2691	0.909545	-0.222864	-0.082058	-0.296335	0.0720802	-0.112967	-0.0648854	-0.0796498	1	0	0	0	0	0	0	0	0.849931	0.238531	-0.135426	-0.349437	0.0110217	-0.0123186	-0.228147	0.167182	1	0	0	0	0	0	0	0	1	0	0	0	0	0	0	0
G_CG2694	0.603416	0.536502	-0.536502	0.0452862	0.125184	0.0865923	0.148164	0.114228	1	1	1	0	0	0	0	0	0.873951	-0.313619	-0.262077	0.122696	0.199213	-0.107745	0.0335056	0.041188	1	0	0	0	0	0	0	0	1	0	0	0	0	0	0	0
G_CG2713	0.873641	0.253092	0.190024	-0.351535	-0.0481177	-0.00332798	-0.0399281	-0.0953359	1	0	0	0	0	0	0	0	0.955383	-0.104687	0.145685	0.100139	-0.0801487	-0.113727	-0.152252	-0.0499333	1	0	0	0	0	0	0	0	1	0	0	0	0	0	0	0
G_CG2794	0.756601	0.402011	0.346242	-0.279835	-0.00436391	-0.148212	-0.207886	0.050489	1	1	0	0	0	0	0	0	0.80553	-0.360319	0.397057	-0.0385496	0.167742	0.0371562	-0.0248805	-0.178924	1	0	0	0	0	0	0	0	1	0	0	0	0	0	0	0
G_CG2931	0.748065	-0.478148	-0.32332	0.308437	-0.0892862	0.0591845	-0.0249247	-0.00270396	1	1	0	0	0	0	0	0	0.68268	0.680575	-0.0543817	0.201175	0.144296	0.0175911	0.0283681	0.0734939	1	1	0	0	0	0	0	0	1	1	0	0	0	0	0	0
G_CG2972	0.806954	0.0450751	0.305305	-0.463227	0.147661	0.124172	-0.0395327	-0.0147457	1	0	0	1	0	0	0	0	0.829508	-0.102463	-0.341057	0.0343968	0.393031	-0.110303	0.126238	0.0365901	1	0	0	0	0	0	0	0	1	0	0	0	0	0	0	0
G_CG2982	0.907678	-0.0811347	-0.283275	-0.0334654	0.276524	-0.0837458	0.0685027	0.00138653	1	0	0	0	0	0	0	0	0.868429	0.313916	-0.261194	-0.190307	0.000505177	-0.190443	-0.0647374	0.0488895	1	0	0	0	0	0	0	0	1	0	0	0	0	0	0	0
G_CG30015	0.231306	0.906103	-0.00764405	0.234953	-0.190186	-0.0637959	-0.161214	-0.0631024	0	1	0	0	0	0	0	0	0.641303	-0.365932	0.371063	-0.400582	-0.234428	-0.26404	-0.0591885	-0.1688	1	0	0	1	0	0	0	0	0	0	0	0	0	0	0	0
G_CG30035	0.213997	0.916345	0.157203	0.200737	-0.0801437	-0.179359	0.0808029	-0.0662357	0	1	0	0	0	0	0	0	0.73701	-0.536588	0.395652	-0.0772269	-0.0540084	-0.0357925	-0.046743	-0.0015686	1	1	0	0	0	0	0	0	0	1	0	0	0	0	0	0
G_CG30084	0.285704	0.808557	0.48451	-0.077571	0.11209	-0.0700672	0.0797737	-0.00204916	0	1	1	0	0	0	0	0	0.742285	-0.474014	0.186207	0.289022	0.288901	-0.0643315	0.135983	0.00480369	1	1	0	0	0	0	0	0	0	1	0	0	0	0	0	0
G_CG30349	0.916506	0.186416	0.148651	-0.316973	-0.0333496	0.0247269	0.0151573	0.0272549	1	0	0	0	0	0	0	0	0.842964	-0.417542	-0.0467516	-0.261217	-0.0664415	-0.0820428	-0.181173	-0.0260967	1	1	0	0	0	0	0	0	1	0	0	0	0	0	0	0
G_CG3038	0.420103	0.256197	-0.581608	-0.481436	-0.387368	0.0690041	0.181463	-0.00921139	1	0	1	1	0	0	0	0	0.825735	-0.162712	-0.309245	-0.315928	0.0409346	-0.203666	0.199902	0.114573	1	0	0	0	0	0	0	0	1	0	0	0	0	0	0	0
G_CG30410	0.344099	-0.46446	0.0408607	0.704836	0.198522	-0.285407	0.00814782	-0.21558	0	1	0	1	0	0	0	0	0.547451	0.739854	0.138556	0.216092	0.049702	-0.130629	0.206848	0.157162	1	1	0	0	0	0	0	0	0	1	0	0	0	0	0	0
G_CG30426	0.755475	0.564962	-0.245542	-0.128045	-0.163793	-0.0443702	-0.0676044	0.00476206	1	1	0	0	0	0	0	0	0.907991	-0.36813	-0.0159306	-0.107296	0.00477069	0.0905178	-0.0298033	-0.138426	1	0	0	0	0	0	0	0	1	0	0	0	0	0	0	0
G_CG30499	0.849926	-0.150916	0.323843	-0.0995037	-0.00904502	0.275788	-0.120592	0.222244	1	0	0	0	0	0	0	0	0.722094	0.134428	0.0394567	0.39977	0.514873	-0.0261857	0.18062	-0.0270839	1	0	0	0	1	0	0	0	1	0	0	0	0	0	0	0
G_CG3071	0.86462	0.234901	-0.210059	-0.061264	-0.262774	-0.179174	0.130611	0.176529	1	0	0	0	0	0	0	0	0.815239	-0.432654	-0.134434	0.173041	0.195948	-0.140253	0.122724	0.164476	1	1	0	0	0	0	0	0	1	0	0	0	0	0	0	0
G_CG31038	0.524339	0.793182	0.23753	0.104953	0.0211051	-0.0272601	0.0446865	-0.159091	1	1	0	0	0	0	0	0	0.625306	-0.639925	0.391544	-0.0311369	0.0686193	0.18395	-0.0808943	-0.0110882	1	1	0	0	0	0	0	0	1	1	0	0	0	0	0	0
G_CG31120	0.763231	0.509988	-0.26357	0.0071867	-0.117955	0.0770346	0.138456	0.221026	1	1	0	0	0	0	0	0	0.845748	-0.425542	-0.186608	0.0540474	0.181815	-0.0170778	0.135909	0.118583	1	1	0	0	0	0	0	0	1	1	0	0	0	0	0	0
G_CG31216	0.578345	0.618325	-0.138007	0.108883	0.123532	-0.415739	-0.197275	-0.158977	1	1	0	0	0	1	0	0	0.794097	-0.324631	-0.225059	0.288509	-0.342646	-0.0495385	-0.0455811	0.0905378	1	0	0	0	0	0	0	0	1	0	0	0	0	0	0	0
G_CG31278	0.29871	0.786033	0.199886	-0.0130029	0.19325	0.164512	0.375907	-0.216991	0	1	0	0	0	0	0	0	0.590377	-0.699076	-0.0316861	0.201335	0.275501	0.141121	0.125303	0.0984458	1	1	0	0	0	0	0	0	0	1	0	0	0	0	0	0
G_CG31301	0.975174	-0.0678908	0.124453	-0.131562	-0.0987096	-0.0305596	0.016345	0.0261814	1	0	0	0	0	0	0	0	0.891468	-0.297699	0.175301	-0.0872395	0.151913	-0.177641	-0.14752	0.0438549	1	0	0	0	0	0	0	0	1	0	0	0	0	0	0	0
G_CG31674	0.286551	-0.270198	-0.0277932	-0.836186	0.348011	0.145726	0.0284501	-0.0417601	0	0	0	1	0	0	0	0	0.214644	0.130555	0.599815	-0.197359	0.716533	-0.155247	0.0110646	0.0226058	0	0	1	0	1	0	0	0	0	0	0	0	0	0	0	0
G_CG31705	0.754062	0.205192	-0.178792	-0.051152	-0.0249685	0.180519	-0.563552	-0.0624726	1	0	0	0	0	0	1	0	0.566136	0.258763	-0.0802184	-0.743008	-0.208907	0.0351661	0.0952764	-0.00893398	1	0	0	1	0	0	0	0	1	0	0	0	0	0	0	0
G_CG3173	0.452	0.829052	-0.175391	0.0975941	0.223518	-0.0313767	0.107886	-0.0741448	1	1	0	0	0	0	0	0																	0	0	0	0	0	0	0	0
G_CG31778	0.409384	0.0859112	0.686967	0.333135	0.333687	-0.125694	0.172409	-0.291978	1	0	1	0	0	0	0	0	0.745035	0.189357	0.385545	0.113842	-0.207471	0.0947369	0.375925	0.232642	1	0	0	0	0	0	0	0	1	0	0	0	0	0	0	0
G_CG31873	0.795406	-0.216463	0.495546	-0.138294	-0.154012	0.161534	0.057105	0.0520459	1	0	1	0	0	0	0	0	0.685865	0.394429	0.331555	-0.248412	0.327994	0.211213	0.141318	0.173827	1	0	0	0	0	0	0	0	1	0	0	0	0	0	0	0
G_CG32030	0.453929	0.624159	0.540567	0.138229	-0.220887	-0.0177632	-0.125659	0.167799	1	1	1	0	0	0	0	0	0.298303	-0.730945	0.333034	-0.277114	0.00458444	0.288789	0.0965212	-0.310314	0	1	0	0	0	0	0	0	0	1	0	0	0	0	0	0
G_CG3238	0.29447	0.158391	-0.813194	0.275884	0.106672	0.119844	-0.328824	0.130139	0	0	1	0	0	0	0	0	0.807495	0.0922014	-0.311873	-0.475788	-0.0168021	-0.035687	-0.0698443	0.096843	1	0	0	1	0	0	0	0	0	0	0	0	0	0	0	0
G_CG32418	0.74781	0.521332	0.219525	-0.269952	-0.0834303	0.174829	0.0997513	0.0212426	1	1	0	0	0	0	0	0	0.738005	-0.476085	-0.284465	0.121183	0.218274	0.170245	0.142895	-0.18984	1	1	0	0	0	0	0	0	1	1	0	0	0	0	0	0
G_CG32446	0.882516	-0.261651	0.142149	0.108074	0.117597	0.256632	-0.156741	-0.128691	1	0	0	0	0	0	0	0	0.86316	0.0381982	0.187947	0.209035	0.176123	0.190791	-0.00220428	0.327188	1	0	0	0	0	0	0	0	1	0	0	0	0	0	0	0
G_CG32486	0.766521	0.43022	0.218288	0.0933788	-0.346772	-0.0896655	-0.112488	0.173329	1	1	0	0	0	0	0	0	0.46632	-0.0728488	0.691634	-0.296867	0.199468	-0.235363	0.0272118	-0.338862	1	0	1	0	0	0	0	0	1	0	0	0	0	0	0	0
G_CG32626	0.647896	0.66596	0.172471	0.030348	-0.30496	-0.000855239	0.0437778	-0.105557	1	1	0	0	0	0	0	0	0.528515	-0.570554	0.286179	-0.275198	-0.460629	-0.0614502	0.14477	-0.0243538	1	1	0	0	1	0	0	0	1	1	0	0	0	0	0	0
G_CG32708	0.746968	0.141705	0.591407	0.0691301	-0.132049	0.0163219	0.222561	0.013462	1	0	1	0	0	0	0	0	0.760134	-0.237296	-0.0552523	0.547039	0.182937	-0.0827581	0.0861857	-0.125857	1	0	0	1	0	0	0	0	1	0	0	0	0	0	0	0
G_CG32810	0.566456	0.771169	-0.0416727	0.140952	-0.162665	0.162546	-0.0723728	0.0685828	1	1	0	0	0	0	0	0	0.883626	-0.286378	0.0500563	0.220239	0.203528	0.0676578	0.198792	-0.0257472	1	0	0	0	0	0	0	0	1	0	0	0	0	0	0	0
G_CG32982	-0.0245321	0.883479	0.27749	0.23907	0.190379	0.0235281	0.215394	0.0389232	0	1	0	0	0	0	0	0	0.780538	-0.460854	0.188838	0.307167	0.0072323	0.0431111	-0.0752494	-0.201965	1	1	0	0	0	0	0	0	0	1	0	0	0	0	0	0
G_CG33054	0.708858	-0.651802	0.107241	0.0545568	0.0377533	0.0977429	-0.215925	0.024387	1	1	0	0	0	0	0	0	0.31967	0.578268	0.702171	-0.157615	0.132854	0.0471574	-0.0869118	0.134547	0	1	1	0	0	0	0	0	0	1	0	0	0	0	0	0
G_CG33111	0.533198	0.808083	0.0513467	0.0817229	-0.10136	0.140504	0.130765	0.0791963	1	1	0	0	0	0	0	0	0.759743	-0.567946	0.0506187	-0.0754501	-0.300259	-0.0346531	-0.0243055	0.00508718	1	1	0	0	0	0	0	0	1	1	0	0	0	0	0	0
G_CG33116	0.804687	-0.0081758	-0.42666	0.314562	0.193749	-0.095526	0.149012	-0.0505519	1	0	1	0	0	0	0	0	0.884415	0.201603	-0.300833	-0.0860734	-0.179592	-0.0863146	-0.198577	0.0109976	1	0	0	0	0	0	0	0	1	0	0	0	0	0	0	0
G_CG33123	0.945497	-0.181768	0.0266097	-0.176236	0.113614	0.0688195	-0.0868363	0.126664	1	0	0	0	0	0	0	0	0.817699	0.316822	0.267919	-0.0600913	0.0689754	0.181252	-0.223427	-0.260906	1	0	0	0	0	0	0	0	1	0	0	0	0	0	0	0
G_CG33129	0.814833	0.0609886	-0.506957	0.139465	-0.198381	-0.0113173	-0.115326	-0.0555799	1	0	1	0	0	0	0	0	0.971873	-0.165575	-0.0940214	-0.0297771	-0.0403073	0.0547071	-0.108406	0.044184	1	0	0	0	0	0	0	0	1	0	0	0	0	0	0	0
G_CG3335	0.975771	0.0407731	-0.0140766	-0.196802	0.033561	-0.0576443	0.0371045	0.0381106	1	0	0	0	0	0	0	0	0.880706	-0.343181	0.0679621	-0.237848	0.161529	-0.0867705	-0.0637721	-0.087779	1	0	0	0	0	0	0	0	1	0	0	0	0	0	0	0
G_CG33506	0.854596	-0.351428	0.099497	0.256294	-0.0615824	-0.0303408	-0.247339	0.0684729	1	0	0	0	0	0	0	0	0.440311	0.365049	-0.0620593	0.264467	-0.0711711	0.46118	-0.54787	0.284881	1	0	0	0	0	1	1	0	1	0	0	0	0	0	0	0
G_CG3353	0.797274	-0.37046	0.282676	0.0771151	-0.0106997	-0.360039	0.0316158	0.102561	1	0	0	0	0	0	0	0	0.575172	0.517067	0.23849	0.211428	-0.0187561	-0.20171	-0.502221	-0.0835154	1	1	0	0	0	0	1	0	1	0	0	0	0	0	0	0
G_CG3358	0.905479	-0.304816	0.157133	0.0732535	-0.169992	0.0235031	-0.0459606	0.159925	1	0	0	0	0	0	0	0	0.893874	0.193061	-0.30495	-0.144241	-0.0113697	0.0782184	0.0373403	0.20561	1	0	0	0	0	0	0	0	1	0	0	0	0	0	0	0
G_CG3376	0.366006	-0.208597	0.357184	-0.463929	-0.25628	0.00703202	0.294107	0.572266	0	0	0	1	0	0	0	1	-0.586838	-0.194869	0.497185	0.389162	0.351058	-0.223026	0.213011	-0.0255049	1	0	1	0	0	0	0	0	0	0	0	0	0	0	0	0
G_CG3436	0.874782	0.0139566	-0.0562951	-0.0509677	-0.221355	-0.184347	-0.378775	0.0483942	1	0	0	0	0	0	0	0	0.988195	-0.0506762	0.0543684	-0.0511487	0.0965745	0.0758586	-0.00259243	-0.0155496	1	0	0	0	0	0	0	0	1	0	0	0	0	0	0	0
G_CG3499	0.923796	0.224362	0.0984743	-0.0105948	-0.156476	0.035386	-0.162516	-0.185214	1	0	0	0	0	0	0	0	0.766838	-0.199459	0.412508	-0.320706	-0.196112	-0.146493	0.0172358	-0.197342	1	0	1	0	0	0	0	0	1	0	0	0	0	0	0	0
G_CG3501	0.814559	-0.220166	-0.237166	0.326825	0.186341	-0.136402	-0.256797	-0.0754001	1	0	0	0	0	0	0	0	0.462344	0.691536	-0.0977762	0.359456	0.316811	-0.258801	-0.0369893	0.0230359	1	1	0	0	0	0	0	0	1	0	0	0	0	0	0	0
G_CG3527	0.713625	-0.465808	0.304776	-0.146588	-0.361757	-0.0466038	-0.16208	-0.00872468	1	1	0	0	0	0	0	0	-0.277557	-0.461388	0.252662	-0.264213	0.359167	0.240945	-0.207663	0.588436	0	1	0	0	0	0	0	1	0	1	0	0	0	0	0	0
G_CG3542	0.205085	0.935132	-0.204454	0.079321	-0.103937	0.0997444	-0.0230615	0.118705	0	1	0	0	0	0	0	0	0.715525	-0.509413	-0.407245	0.132511	0.0824406	-0.0433499	0.180013	0.0635205	1	1	1	0	0	0	0	0	0	1	0	0	0	0	0	0
G_CG3625	0.652445	0.114261	0.696705	0.20513	-0.0344094	0.0952073	-0.089622	0.124514	1	0	1	0	0	0	0	0	0.74955	0.194234	0.440076	0.316894	-0.179864	0.24208	0.0674034	-0.104224	1	0	1	0	0	0	0	0	1	0	1	0	0	0	0	0
G_CG3645	0.850532	0.35163	0.00452973	0.000315503	-0.17105	0.14734	0.0930664	0.305454	1	0	0	0	0	0	0	0	0.806831	-0.200271	-0.433903	0.154478	-0.112893	-0.210337	0.155651	-0.124769	1	0	1	0	0	0	0	0	1	0	0	0	0	0	0	0
G_CG3663	0.615133	0.683398	0.246148	-0.133235	-0.0523144	0.268647	0.0154861	-0.0330199	1	1	0	0	0	0	0	0	0.879045	-0.302566	-0.141646	-0.0160733	-0.302118	-0.0520693	0.00267419	-0.146346	1	0	0	0	0	0	0	0	1	0	0	0	0	0	0	0
G_CG3689	0.637296	-0.0187317	-0.576737	-0.0324385	0.120803	-0.483242	-0.107717	0.0103138	1	0	1	0	0	1	0	0	0.826784	0.270981	-0.21463	-0.0978299	-0.223609	-0.333489	-0.00941744	0.161423	1	0	0	0	0	0	0	0	1	0	0	0	0	0	0	0
G_CG3726	0.564374	0.771323	-0.0697717	-0.0474679	-0.0715521	-0.219133	-0.162057	-0.00456107	1	1	0	0	0	0	0	0	0.860695	-0.373755	0.151822	-0.14674	-0.119015	-0.118299	0.0892283	0.196997	1	0	0	0	0	0	0	0	1	0	0	0	0	0	0	0
G_CG3756	0.824293	-0.396187	0.330662	-0.00945901	0.0400859	0.0993516	-0.178661	0.103691	1	0	0	0	0	0	0	0	0.586605	0.587769	0.0659447	-0.018303	0.526293	0.140533	-0.0321901	0.0892613	1	1	0	0	1	0	0	0	1	0	0	0	0	0	0	0
G_CG3760	0.909777	-0.130147	0.095576	0.309749	-0.0582043	-0.18064	-0.0333131	0.114715	1	0	0	0	0	0	0	0	0.80054	-0.0142765	-0.0815722	0.356749	-0.0945398	0.34319	-0.267805	0.163006	1	0	0	0	0	0	0	0	1	0	0	0	0	0	0	0
G_CG3764	0.804926	-0.0129308	-0.44182	0.260465	0.19113	-0.0683258	0.0821026	-0.202334	1	0	1	0	0	0	0	0	0.720229	0.0493842	-0.316961	0.0381684	0.515732	-0.140903	0.175762	0.245325	1	0	0	0	1	0	0	0	1	0	0	0	0	0	0	0
G_CG3774	0.52067	0.701662	0.113325	0.291877	0.122131	0.0252078	-0.0986809	-0.336525	1	1	0	0	0	0	0	0	0.897055	-0.329555	-0.0138132	-0.0508313	-0.205903	0.0328477	-0.12194	0.159896	1	0	0	0	0	0	0	0	1	0	0	0	0	0	0	0
G_CG3800	0.931871	-0.144334	0.155052	-0.0786653	0.158889	-0.0522626	0.0425555	0.225315	1	0	0	0	0	0	0	0	0.847896	0.404187	-0.277236	0.129737	-0.137178	0.0327533	-0.0614209	-0.0187276	1	1	0	0	0	0	0	0	1	0	0	0	0	0	0	0
G_CG3838	0.761014	0.223728	-0.507342	0.106336	0.235415	-0.109679	-0.12801	-0.135142	1	0	1	0	0	0	0	0	0.965837	-0.191681	-0.0273937	-0.0861076	-0.0438555	-0.0975336	0.0751132	0.0719336	1	0	0	0	0	0	0	0	1	0	0	0	0	0	0	0
G_CG3847	0.726493	0.320459	-0.564322	0.0525025	0.173805	-0.0615053	-0.118199	-0.0183193	1	0	1	0	0	0	0	0	0.963166	-0.0971616	-0.102296	0.0870379	0.117901	-0.0999059	-0.0829933	-0.118577	1	0	0	0	0	0	0	0	1	0	0	0	0	0	0	0
G_CG3857	0.407644	0.869873	-0.13713	0.149968	0.0120259	-0.148211	0.0867725	-0.0788165	1	1	0	0	0	0	0	0	0.81945	-0.536138	-0.0752689	0.126592	0.0446226	0.0849075	-0.0355015	0.0943733	1	1	0	0	0	0	0	0	1	1	0	0	0	0	0	0
G_CG3983	0.885092	-0.184893	0.321687	-0.213913	0.118812	0.0430243	0.0692841	-0.111439	1	0	0	0	0	0	0	0	0.970304	-0.0818902	0.0063366	-0.159255	0.0582118	0.151566	0.00594622	0.00224868	1	0	0	0	0	0	0	0	1	0	0	0	0	0	0	0
G_CG3994	0.937665	0.0742953	0.0429055	-0.146226	0.0988747	-0.222263	-0.162008	0.0813503	1	0	0	0	0	0	0	0	0.675591	0.21734	0.289711	0.248277	-0.0928544	-0.513388	-0.277986	-0.0360731	1	0	0	0	0	1	0	0	1	0	0	0	0	0	0	0
G_CG4045	0.736988	-0.0727155	0.452085	-0.416003	0.0679867	0.0849954	0.236307	0.0802134	1	0	1	1	0	0	0	0	0.850155	-0.141744	-0.257249	0.36953	0.186705	0.00176973	0.0126317	-0.139262	1	0	0	0	0	0	0	0	1	0	0	0	0	0	0	0
G_CG4069	0.437665	-0.125904	-0.526415	0.120656	-0.0570931	0.446003	-0.445644	0.316464	1	0	1	0	0	1	1	0	0.536193	-0.0173579	-0.433014	-0.4768	0.289115	0.435076	0.0480961	0.148874	1	0	1	1	0	1	0	0	1	0	1	0	0	1	0	0
G_CG4078	0.729782	0.452725	-0.352641	-0.206506	-0.0910917	0.0636829	0.207971	0.199629	1	1	0	0	0	0	0	0	0.890739	-0.243565	-0.313472	0.1406	0.111573	-0.0018466	-0.0365631	-0.124251	1	0	0	0	0	0	0	0	1	0	0	0	0	0	0	0
G_CG4080	0.749589	0.377895	-0.319648	-0.180605	-0.207217	-0.241928	-0.242235	-0.0193164	1	0	0	0	0	0	0	0	0.840862	-0.341179	0.291563	-0.193152	-0.119888	-0.0952068	0.175103	0.0114832	1	0	0	0	0	0	0	0	1	0	0	0	0	0	0	0
G_CG4159	0.962095	0.0673267	0.00909163	-0.201097	-0.104663	-0.0774002	0.0772235	-0.0800608	1	0	0	0	0	0	0	0	0.877202	-0.433761	-0.00261894	-0.0519669	0.0738187	-0.0628755	-0.169328	-0.0398361	1	1	0	0	0	0	0	0	1	0	0	0	0	0	0	0
G_CG4164	0.978171	-0.101841	-0.0280219	-0.0421058	-0.148953	0.0756128	0.0414539	0.0250816	1	0	0	0	0	0	0	0	0.745003	-0.184791	0.268978	-0.180913	0.35313	0.331097	-0.0407881	-0.26411	1	0	0	0	0	0	0	0	1	0	0	0	0	0	0	0
G_CG4239	0.178749	0.165561	0.875397	-0.167866	0.19633	-0.30441	-0.0506051	-0.111212	0	0	1	0	0	0	0	0	0.410461	0.328772	0.585582	0.219313	0.2293	-0.480343	-0.0449443	0.217022	1	0	1	0	0	1	0	0	0	0	1	0	0	0	0	0
G_CG4281	0.860981	0.376812	-0.251214	0.0832568	0.0126351	-0.0793426	0.198798	0.0266129	1	0	0	0	0	0	0	0	0.911092	-0.325986	-0.0286482	-0.162347	-0.076696	-0.0118344	-0.080538	-0.154786	1	0	0	0	0	0	0	0	1	0	0	0	0	0	0	0
G_CG4300	0.750422	-0.0012915	-0.455068	0.0829534	-0.123427	0.301584	-0.0707663	-0.334218	1	0	1	0	0	0	0	0	0.808787	-0.2768	0.0315979	-0.00365552	-0.357455	-0.197514	0.294487	0.121345	1	0	0	0	0	0	0	0	1	0	0	0	0	0	0	0
G_CG4360	0.834665	-0.0627997	0.0682141	-0.00760453	0.244105	-0.382088	-0.246056	0.168989	1	0	0	0	0	0	0	0	0.68614	0.545972	-0.263427	0.172906	-0.00518047	-0.320813	-0.167169	0.0306981	1	1	0	0	0	0	0	0	1	0	0	0	0	0	0	0
G_CG4390	0.618094	0.294138	0.508292	0.299621	-0.156848	0.11225	-0.343462	0.167757	1	0	1	0	0	0	0	0	0.525544	0.337795	0.635093	0.152939	0.343456	0.176401	-0.123626	-0.136387	1	0	1	0	0	0	0	0	1	0	1	0	0	0	0	0
G_CG4461	0.523656	0.368869	0.738523	-0.14077	0.013695	-0.106972	-0.106097	-0.0399963	1	0	1	0	0	0	0	0	0.333764	-0.469666	0.486756	-0.303771	0.250475	-0.342234	-0.223949	0.329837	0	1	1	0	0	0	0	0	0	0	1	0	0	0	0	0
G_CG4554	0.830234	0.381411	0.212384	-0.17589	0.0346018	0.201232	-0.0663319	-0.207608	1	0	0	0	0	0	0	0	0.859784	0.0549751	-0.466472	0.122597	0.0666336	0.070296	-0.110893	0.0586774	1	0	1	0	0	0	0	0	1	0	0	0	0	0	0	0
G_CG4611	0.502793	-0.228058	-0.587467	-0.187363	0.210507	-0.425308	-0.22296	-0.200139	1	0	1	0	0	1	0	0	0.662269	0.507278	0.117315	-0.401681	-0.146438	-0.155633	0.175653	0.228997	1	1	0	1	0	0	0	0	1	0	0	0	0	0	0	0
G_CG4619	0.807133	-0.39097	-0.0575153	0.140826	-0.157012	0.0614567	0.378837	0.0243256	1	0	0	0	0	0	0	0	0.574791	0.176783	0.39993	-0.17744	-0.450257	0.441288	-0.0252378	0.220976	1	0	0	0	1	1	0	0	1	0	0	0	0	0	0	0
G_CG4643	0.747782	-0.33304	-0.48925	0.181088	0.161408	0.121192	-0.0724891	0.108412	1	0	1	0	0	0	0	0	0.65893	0.599938	-0.238505	0.285722	0.127963	-0.119413	0.16564	-0.0964068	1	1	0	0	0	0	0	0	1	0	0	0	0	0	0	0
G_CG4730	0.489617	0.0399977	-0.366029	0.0157844	0.649162	0.270946	-0.346193	-0.0988752	1	0	0	0	1	0	0	0	0.761308	0.287374	-0.528538	0.0238951	0.235697	-0.000271612	-0.00395349	-0.0483051	1	0	1	0	0	0	0	0	1	0	0	0	0	0	0	0
G_CG4738	0.0308738	0.901608	0.153374	-0.328408	0.114577	0.107496	-0.1689	0.0395538	0	1	0	0	0	0	0	0	0.717167	-0.436782	-0.375094	0.130776	0.217285	-0.102587	0.140253	0.24431	1	1	0	0	0	0	0	0	0	1	0	0	0	0	0	0
G_CG4747	0.211366	-0.391425	0.268496	0.0670068	0.692391	0.0942268	-0.300636	0.383229	0	0	0	0	1	0	0	0	0.28583	0.697713	-0.319212	0.277917	0.277357	0.107287	-0.382127	-0.133813	0	1	0	0	0	0	0	0	0	0	0	0	0	0	0	0
G_CG4749	0.780025	0.299535	0.228775	-0.147202	0.236224	0.0584532	-0.321478	-0.255472	1	0	0	0	0	0	0	0	0.764729	-0.392067	-0.00540671	0.0370428	-0.0545712	0.32736	-0.269552	0.277976	1	0	0	0	0	0	0	0	1	0	0	0	0	0	0	0
G_CG4774	0.710645	-0.446365	0.264328	0.340182	0.0276513	0.152598	0.22613	0.186986	1	1	0	0	0	0	0	0	0.297501	0.604212	0.348748	0.182984	-0.026351	0.389431	-0.165325	-0.460031	0	1	0	0	0	0	0	1	0	1	0	0	0	0	0	0
G_CG4780	-0.555891	-0.192315	-0.608055	-0.241772	0.0727919	-0.0588558	0.110935	0.452489	1	0	1	0	0	0	0	1	0.318953	0.119752	-0.429201	0.20533	0.00716776	-0.578894	0.564266	0.0631559	0	0	1	0	0	1	1	0	0	0	1	0	0	0	0	0
G_CG4786	0.769078	0.381415	0.433067	0.0492563	-0.24919	-0.0122089	0.000593215	-0.104035	1	0	1	0	0	0	0	0	0.760223	-0.277447	0.0708646	-0.110842	-0.311759	0.308826	0.355304	0.0947048	1	0	0	0	0	0	0	0	1	0	0	0	0	0	0	0
G_CG4806	0.978926	-0.073021	-0.0272562	-0.114036	-0.0258978	-0.0221916	-0.0496971	-0.137811	1	0	0	0	0	0	0	0	0.85279	-0.148022	0.0133717	-0.413272	-0.0250435	0.141603	-0.225436	0.0914678	1	0	0	1	0	0	0	0	1	0	0	0	0	0	0	0
G_CG4825	0.855381	0.343282	-0.0247229	0.288751	0.000297391	0.251432	0.0519473	0.0239827	1	0	0	0	0	0	0	0	0.89427	0.302518	-0.167782	-0.0465701	-0.155974	-0.0841601	-0.120093	-0.180584	1	0	0	0	0	0	0	0	1	0	0	0	0	0	0	0
G_CG4849	0.629718	-0.0656647	0.604774	0.0145049	-0.0316197	-0.466221	0.118563	-0.0275988	1	0	1	0	0	1	0	0	0.181486	-0.544574	0.137354	0.6307	-0.178939	-0.0188943	-0.317324	0.347539	0	1	0	1	0	0	0	0	0	0	0	0	0	0	0	0
G_CG4860	0.805112	0.237564	-0.129537	-0.276662	0.37799	-0.00300016	0.223404	0.0961331	1	0	0	0	0	0	0	0	0.771382	-0.325756	0.094305	0.215397	0.0772139	0.00923761	-0.455197	0.174103	1	0	0	0	0	0	1	0	1	0	0	0	0	0	0	0
G_CG4866	0.674282	0.0792687	0.589347	-0.0733306	0.225334	0.204172	0.305753	0.0201539	1	0	1	0	0	0	0	0	0.673075	-0.374425	-0.463321	0.315321	-0.116465	0.0233272	-0.0192581	-0.279648	1	0	1	0	0	0	0	0	1	0	1	0	0	0	0	0
G_CG4877	0.89882	0.0394054	-0.400706	0.0193138	-0.128924	-0.111797	-0.00708109	0.0214808	1	0	1	0	0	0	0	0	0.940024	-0.106251	-0.160483	-0.245586	-0.096838	-0.0873468	-0.0394353	0.0208557	1	0	0	0	0	0	0	0	1	0	0	0	0	0	0	0
G_CG4880	0.632183	0.720202	0.0087474	0.206126	0.118127	-0.00525607	0.0154975	-0.157697	1	1	0	0	0	0	0	0	0.665056	-0.451969	-0.15018	0.394287	0.371334	0.100389	-0.165528	0.00647189	1	1	0	0	0	0	0	0	1	1	0	0	0	0	0	0
G_CG4882	0.890314	-0.0377204	0.324047	0.240481	-0.0060754	-0.0499221	0.0588546	-0.192581	1	0	0	0	0	0	0	0	0.849407	-0.0372695	-0.0483288	0.415831	-0.289228	0.0178235	-0.109938	0.0762236	1	0	0	1	0	0	0	0	1	0	0	0	0	0	0	0
G_CG4901	0.866876	-0.154704	0.172898	-0.395696	-0.0446052	0.182227	-0.0496979	-0.021392	1	0	0	0	0	0	0	0	0.867497	-0.0842303	-0.0372021	-0.0604763	0.223165	0.393414	-0.0133984	0.174804	1	0	0	0	0	0	0	0	1	0	0	0	0	0	0	0
G_CG4966	0.491661	0.529966	-0.504323	0.30533	-0.353946	0.05227	-0.0409434	0.0123193	1	1	1	0	0	0	0	0	0.964464	-0.0734545	0.117929	0.00407613	-0.121597	0.102289	0.148584	-0.0562458	1	0	0	0	0	0	0	0	1	0	0	0	0	0	0	0
G_CG4980	0.194447	0.189943	-0.157345	-0.110272	0.744175	-0.319791	0.0392383	-0.48124	0	0	0	0	1	0	0	1	0.837496	0.111625	-0.13241	0.342374	0.156366	-0.279932	0.0567756	0.21296	1	0	0	0	0	0	0	0	0	0	0	0	0	0	0	0
G_CG4989	0.949823	-0.0317223	-0.199365	0.0263519	-0.0743628	-0.194937	0.105399	-0.0418303	1	0	0	0	0	0	0	0	0.927813	-0.264946	-0.176026	0.0933338	0.0689054	-0.109403	-0.111003	-0.015239	1	0	0	0	0	0	0	0	1	0	0	0	0	0	0	0
G_CG5033	0.846362	0.445561	-0.0751969	-0.170098	0.123062	-0.00785032	0.18672	0.0221011	1	1	0	0	0	0	0	0	0.932355	-0.317003	-0.0447703	0.0461124	0.11245	-0.0276997	-0.110142	-0.0234378	1	0	0	0	0	0	0	0	1	0	0	0	0	0	0	0
G_CG5059	0.937987	0.231623	0.102142	-0.0776489	-0.0260792	0.000719876	0.117635	-0.188548	1	0	0	0	0	0	0	0	0.634667	-0.273729	0.349606	-0.0560617	-0.0491132	-0.012688	0.549415	0.304095	1	0	0	0	0	0	1	0	1	0	0	0	0	0	0	0
G_CG5114	0.853389	-0.268925	0.0955	0.0735244	0.329107	-0.195416	-0.164589	-0.106267	1	0	0	0	0	0	0	0	0.775479	0.393854	-0.00824205	-0.15138	-0.39903	0.0352093	-0.201721	0.139181	1	0	0	0	0	0	0	0	1	0	0	0	0	0	0	0
G_CG5190	0.707468	-0.00207799	0.521136	0.108242	0.436632	-0.11807	0.00635264	-0.107504	1	0	1	0	1	0	0	0	0.804119	0.301363	0.0941345	0.454404	0.0427683	-0.0112498	0.103841	0.185716	1	0	0	1	0	0	0	0	1	0	0	0	0	0	0	0
G_CG5220	0.531305	-0.323728	0.350278	0.131742	0.176654	0.6399	-0.172951	-0.0476799	1	0	0	0	0	1	0	0	0.713836	0.269125	-0.313836	0.147232	0.11694	0.38899	0.26892	-0.246036	1	0	0	0	0	0	0	0	1	0	0	0	0	0	0	0
G_CG5323	0.710171	-0.584505	0.206644	0.112823	0.208106	0.117397	0.0926506	0.1814	1	1	0	0	0	0	0	0	0.832924	0.312167	-0.0939688	0.352655	-0.243139	0.10175	-0.0411575	0.0665514	1	0	0	0	0	0	0	0	1	0	0	0	0	0	0	0
G_CG5325	0.767589	0.120363	0.456912	0.347849	-0.116656	0.117893	-0.186453	0.0654202	1	0	1	0	0	0	0	0	0.764736	-0.142858	0.147689	0.331013	-0.233249	0.342258	-0.30092	-0.0359125	1	0	0	0	0	0	0	0	1	0	0	0	0	0	0	0
G_CG5346	0.72731	0.0472792	0.418566	0.283803	0.334997	-0.151354	0.235539	-0.149778	1	0	1	0	0	0	0	0	0.890695	0.197488	0.356772	0.122634	-0.0799039	0.120541	0.0617734	0.0245954	1	0	0	0	0	0	0	0	1	0	0	0	0	0	0	0
G_CG5355	0.735904	-0.289877	-0.275583	0.107678	-0.254925	0.43807	0.0888656	0.148619	1	0	0	0	0	1	0	0	0.690793	0.290996	0.0401258	-0.444425	0.0521766	0.220852	0.370935	-0.22341	1	0	0	1	0	0	0	0	1	0	0	0	0	0	0	0
G_CG5399	0.741643	0.275378	0.510016	-0.0824664	-0.290768	-0.0586962	0.00116272	-0.138647	1	0	1	0	0	0	0	0	0.610364	-0.53006	0.423288	-0.128116	-0.0629865	0.063112	-0.226951	0.302404	1	1	1	0	0	0	0	0	1	0	1	0	0	0	0	0
G_CG5412	0.881588	-0.120328	0.322071	-0.2211	-0.0817666	-0.0574228	0.202701	-0.0680981	1	0	0	0	0	0	0	0	0.878827	-0.267724	0.187806	0.334476	0.0625656	-0.0241725	-0.0316503	0.057796	1	0	0	0	0	0	0	0	1	0	0	0	0	0	0	0
G_CG5451	0.972028	-0.147973	0.0739671	-0.0489075	0.114237	-0.0800454	-0.0714508	0.0289691	1	0	0	0	0	0	0	0	0.908776	0.0467664	0.0322314	-0.366941	-0.0170749	0.0919821	-0.162479	0.033201	1	0	0	0	0	0	0	0	1	0	0	0	0	0	0	0
G_CG5454	0.639994	-0.287457	-0.634926	0.184062	0.139712	0.207823	-0.0727876	0.0525235	1	0	1	0	0	0	0	0	0.821276	0.411902	-0.145502	-0.308693	0.118165	-0.128443	0.0899838	0.0286743	1	1	0	0	0	0	0	0	1	0	0	0	0	0	0	0
G_CG5569	0.850404	-0.285096	-0.124803	0.0161768	-0.238458	0.0956197	-0.315325	-0.119418	1	0	0	0	0	0	0	0	0.462476	-0.0431174	0.0970544	-0.741006	0.122615	0.157204	0.280875	0.327274	1	0	0	1	0	0	0	0	1	0	0	0	0	0	0	0
G_CG5599	0.882293	-0.1508	-0.410766	-0.0810016	0.074829	0.00123486	-0.013745	-0.133186	1	0	1	0	0	0	0	0	0.910777	0.194946	-0.174619	-0.0202988	-0.179383	-0.152109	0.12221	0.176993	1	0	0	0	0	0	0	0	1	0	0	0	0	0	0	0
G_CG5602	0.861274	-0.0802983	-0.455734	-0.0748739	-0.111809	0.0127225	0.138793	0.0808337	1	0	1	0	0	0	0	0	0.942217	0.0615915	-0.173883	-0.181527	-0.0469705	-0.189582	0.0841694	-0.00388217	1	0	0	0	0	0	0	0	1	0	0	0	0	0	0	0
G_CG5706	0.966785	-0.0226834	0.0484109	-0.241905	0.03846	0.0476235	0.00974954	-0.0104181	1	0	0	0	0	0	0	0	0.986369	-0.0727688	-0.0435021	0.0415706	0.0764665	-0.100652	-0.0298434	0.0359318	1	0	0	0	0	0	0	0	1	0	0	0	0	0	0	0
G_CG5746	0.835872	0.242404	-0.401163	0.0908894	-0.163903	-0.0584716	-0.152031	0.141313	1	0	1	0	0	0	0	0	0.411661	-0.771396	0.0945153	0.410951	-0.0922568	-0.0352105	-0.0624702	0.2098	1	1	0	1	0	0	0	0	1	0	0	0	0	0	0	0
G_CG5757	0.911999	-0.257772	-0.175271	-0.117615	-0.0835385	-0.219899	0.0435237	0.00540971	1	0	0	0	0	0	0	0	0.853419	0.0378704	-0.0461517	-0.363058	-0.13092	-0.278818	-0.20215	-0.0235849	1	0	0	0	0	0	0	0	1	0	0	0	0	0	0	0
G_CG5787	0.447017	0.578595	-0.527091	0.150688	0.156352	0.0623121	0.26688	0.255574	1	1	1	0	0	0	0	0	0.74493	-0.511422	0.145587	-0.0309234	0.0919696	-0.205766	0.0293652	-0.331233	1	1	0	0	0	0	0	0	1	1	0	0	0	0	0	0
G_CG5800	0.933869	0.116487	-0.076062	-0.2835	0.0201523	-0.0683783	-0.0729578	-0.133254	1	0	0	0	0	0	0	0	0.897157	-0.332652	-0.0338299	-0.195287	0.167967	-0.095717	-0.0769911	-0.0432224	1	0	0	0	0	0	0	0	1	0	0	0	0	0	0	0
G_CG5802	0.866119	0.228803	-0.394008	-0.0131164	-0.0155862	-0.060459	-0.152382	0.122284	1	0	0	0	0	0	0	0	0.833081	0.0689207	-0.074588	-0.375598	-0.119863	-0.321059	-0.0248524	-0.191118	1	0	0	0	0	0	0	0	1	0	0	0	0	0	0	0
G_CG5916	0.40999	0.531328	0.0182879	0.149064	0.207795	-0.0417511	-0.665748	0.197235	1	1	0	0	0	0	1	0	0.26896	-0.132862	0.510324	0.0266572	0.489472	-0.127023	-0.602017	0.175283	0	0	1	0	1	0	1	0	0	0	0	0	0	0	1	0
G_CG5953	0.15367	0.847809	0.36163	0.187251	0.23051	-0.170939	-0.0299124	0.0922904	0	1	0	0	0	0	0	0	0.698572	-0.44578	-0.261199	0.266115	-0.377353	-0.120111	0.0709488	0.111261	1	1	0	0	0	0	0	0	0	1	0	0	0	0	0	0
G_CG5969	0.839433	-0.449317	0.0558278	0.212078	-0.0648569	-0.0209853	0.0605785	0.192501	1	1	0	0	0	0	0	0	0.703123	0.47404	0.0141697	0.425639	-0.013169	-0.0718615	0.257769	0.166591	1	1	0	1	0	0	0	0	1	1	0	0	0	0	0	0
G_CG6000	0.921832	-0.219419	0.06674	0.221927	-0.0527699	-0.0428024	-0.0242906	-0.20777	1	0	0	0	0	0	0	0	0.924787	0.0776363	0.235761	-0.0583293	-0.132718	0.187151	-0.0838945	0.141695	1	0	0	0	0	0	0	0	1	0	0	0	0	0	0	0
G_CG6028	0.728057	-0.281776	0.568627	-0.0553027	-0.155627	0.0608149	0.136852	-0.132263	1	0	1	0	0	0	0	0	0.445007	0.13067	0.782116	0.264407	0.118283	0.185173	-0.201057	0.120722	1	0	1	0	0	0	0	0	1	0	1	0	0	0	0	0
G_CG6094	0.360401	-0.493491	0.621023	0.357249	0.181884	-0.235939	0.0358774	0.152466	0	1	1	0	0	0	0	0	0.409988	0.104015	0.160596	0.85783	-0.203036	-0.0761695	-0.0221047	0.109146	1	0	0	1	0	0	0	0	0	0	0	0	0	0	0	0
G_CG6153	0.649196	-0.570234	0.0138231	-0.0335482	-0.132227	0.406662	-0.230129	0.127454	1	1	0	0	0	1	0	0	0.195691	0.671622	0.438641	-0.225121	0.423125	0.290476	0.0635231	-0.00986314	0	1	1	0	1	0	0	0	0	1	0	0	0	0	0	0
G_CG6181	0.23775	0.768795	0.0773416	0.209161	0.189174	0.261574	0.362142	0.259509	0	1	0	0	0	0	0	0	0.702772	-0.495198	-0.374568	0.258253	0.109848	-0.145379	-0.105455	-0.0978394	1	1	0	0	0	0	0	0	0	1	0	0	0	0	0	0
G_CG6182	0.892886	-0.317463	-0.249482	0.0154918	-0.0448784	0.0107054	0.170121	-0.0917665	1	0	0	0	0	0	0	0	0.873054	-0.150352	0.0367205	-0.219783	-0.0996243	0.0408406	0.123381	0.372427	1	0	0	0	0	0	0	0	1	0	0	0	0	0	0	0
G_CG6322	0.621621	-0.117731	-0.579923	0.0964524	0.179212	-0.307379	-0.282366	-0.218593	1	0	1	0	0	0	0	0	0.5561	-0.216931	-0.208074	0.417953	-0.506789	-0.127251	-0.177391	0.348167	1	0	0	1	1	0	0	0	1	0	0	0	0	0	0	0
G_CG6364	0.974096	-0.104662	-0.04959	-0.0100991	-0.0202081	0.0579499	-0.144752	-0.113583	1	0	0	0	0	0	0	0	0.737498	0.115638	0.463601	-0.259978	0.250662	0.245401	-0.137632	0.134964	1	0	1	0	0	0	0	0	1	0	0	0	0	0	0	0
G_CG6370	0.868409	-0.0331943	-0.00757417	-0.0852724	-0.0535893	-0.411168	-0.2184	0.133438	1	0	0	0	0	1	0	0	0.776837	0.463744	-0.057851	0.0249408	-0.25904	-0.313789	-0.101581	0.0401496	1	1	0	0	0	0	0	0	1	0	0	0	0	0	0	0
G_CG6379	0.666635	0.491853	0.196903	0.0629111	-0.506601	0.0783257	0.0771038	-0.0471775	1	1	0	0	1	0	0	0	0.812605	-0.490636	-0.12634	0.233063	-0.138166	-0.0458215	0.0683184	-0.0530311	1	1	0	0	0	0	0	0	1	1	0	0	0	0	0	0
G_CG6412	0.943618	-0.0377663	0.139927	-0.0116554	-0.261893	-0.0900277	0.00321926	-0.108352	1	0	0	0	0	0	0	0	0.527324	0.22541	0.740063	0.077519	-0.096451	-0.0804692	0.292194	-0.127522	1	0	1	0	0	0	0	0	1	0	0	0	0	0	0	0
G_CG6453	0.712862	0.271665	-0.589966	0.0165621	0.0283734	-0.218645	-0.0447078	0.138139	1	0	1	0	0	0	0	0	0.92133	-0.14731	-0.0565297	0.0428883	0.030633	-0.32158	0.0253925	-0.139352	1	0	0	0	0	0	0	0	1	0	0	0	0	0	0	0
G_CG6459	0.957912	-0.15402	0.204938	0.043	-0.0145165	0.0402456	0.0930186	0.0659654	1	0	0	0	0	0	0	0	0.831952	0.182513	-0.167486	0.005988	-0.321945	0.00698601	-0.363594	0.102759	1	0	0	0	0	0	0	0	1	0	0	0	0	0	0	0
G_CG6543	0.56332	-0.237963	0.278791	0.566973	0.328094	-0.272198	-0.0275076	0.210639	1	0	0	1	0	0	0	0	0.638961	0.446002	-0.164524	0.211755	-0.52556	0.0624758	-0.0939605	-0.178768	1	1	0	0	1	0	0	0	1	0	0	0	0	0	0	0
G_CG6565	0.875251	0.23075	0.0981181	-0.313339	-0.076606	-0.132399	-0.128229	-0.181772	1	0	0	0	0	0	0	0	0.859901	-0.366622	0.242505	0.116669	0.141478	-0.153732	0.0164742	-0.0990818	1	0	0	0	0	0	0	0	1	0	0	0	0	0	0	0
G_CG6567	0.857496	-0.183145	0.063652	-0.177923	-0.260692	-0.230528	0.272463	0.0104918	1	0	0	0	0	0	0	0	0.526775	-0.124622	0.75124	0.202349	-0.209633	-0.179716	0.154183	0.0406855	1	0	1	0	0	0	0	0	1	0	0	0	0	0	0	0
G_CG6638	0.53867	-0.205263	0.381792	-0.23792	0.585656	0.339117	0.0830452	0.0209823	1	0	0	0	1	0	0	0	0.813075	0.236542	-0.06833	0.347711	0.334513	0.0277199	0.0585235	-0.203207	1	0	0	0	0	0	0	0	1	0	0	0	0	0	0	0
G_CG6643	0.419446	0.682935	0.532183	-0.00148612	0.065741	0.243331	0.0464542	0.0935637	1	1	1	0	0	0	0	0	0.804757	-0.460082	0.231376	0.161694	-0.0813209	0.163637	-0.157957	-0.0516753	1	1	0	0	0	0	0	0	1	1	0	0	0	0	0	0
G_CG6656	0.323937	0.0144243	0.874567	0.172256	0.0894086	0.0990537	-0.262138	0.117454	0	0	1	0	0	0	0	0	0.554032	0.539391	0.221563	0.0754265	0.402511	0.346328	-0.00684528	0.25558	1	1	0	0	1	0	0	0	0	0	0	0	0	0	0	0
G_CG6662	0.71291	-0.566635	-0.165787	0.272528	0.070492	0.120889	0.217845	-0.0434345	1	1	0	0	0	0	0	0	0.830488	0.454198	-0.175227	0.0657319	-0.041292	-0.0674457	0.033391	-0.248193	1	1	0	0	0	0	0	0	1	1	0	0	0	0	0	0
G_CG6712	0.880249	-0.113635	0.234469	-0.278859	0.0906758	-0.0678373	0.186825	0.178278	1	0	0	0	0	0	0	0	0.91376	0.314168	-0.22394	0.011952	-0.0461949	0.0334033	0.052568	-0.100178	1	0	0	0	0	0	0	0	1	0	0	0	0	0	0	0
G_CG6724	0.953157	0.0377487	0.196846	-0.0858967	0.190719	-0.0545992	0.0647906	0.0196883	1	0	0	0	0	0	0	0	0.853961	-0.279008	0.361762	0.00791188	0.0354086	-0.0619223	-0.11762	-0.207481	1	0	0	0	0	0	0	0	1	0	0	0	0	0	0	0
G_CG6751	0.728007	-0.323837	0.454944	-0.227423	0.296484	0.00981169	0.0726504	0.114724	1	0	1	0	0	0	0	0	0.852913	0.300348	-0.242488	-0.051889	0.172177	0.197039	0.226447	0.0330118	1	0	0	0	0	0	0	0	1	0	0	0	0	0	0	0
G_CG6769	0.902112	0.0267465	0.2699	-0.269164	0.105663	-0.0477367	0.161322	-0.0267388	1	0	0	0	0	0	0	0	0.936347	-0.0535066	0.131614	0.0912249	0.215181	-0.0393972	0.115146	-0.183393	1	0	0	0	0	0	0	0	1	0	0	0	0	0	0	0
G_CG6770	0.822914	0.14439	0.0407698	0.156559	-0.0857499	0.39535	-0.334831	-0.00503556	1	0	0	0	0	0	0	0	0.784842	0.48063	0.252502	-0.182948	-0.110641	0.156139	0.0440366	0.131265	1	1	0	0	0	0	0	0	1	0	0	0	0	0	0	0
G_CG6833	0.847586	-0.291689	-0.0656628	0.28477	-0.0872899	-0.0630101	0.251983	0.189804	1	0	0	0	0	0	0	0	0.479848	0.466771	-0.319447	0.470429	0.135994	0.242924	0.0244157	-0.387838	1	1	0	1	0	0	0	0	1	0	0	0	0	0	0	0
G_CG6854	0.796246	0.50357	-0.00139449	0.00922684	-0.0841213	-0.0743541	-0.144285	0.280889	1	1	0	0	0	0	0	0	0.79489	-0.469973	-0.352942	-0.0023004	0.0784992	0.0705443	0.0332628	0.102257	1	1	0	0	0	0	0	0	1	1	0	0	0	0	0	0
G_CG6878	0.615824	-0.470513	0.558877	-0.0833302	-0.0762067	-0.0300825	-0.211874	0.168783	1	1	1	0	0	0	0	0	0.0275444	0.698572	0.341874	0.540292	0.0398285	-0.264352	0.071282	0.160924	0	1	0	1	0	0	0	0	0	1	0	0	0	0	0	0
G_CG6937	0.959629	-0.0946516	-0.0279946	-0.113691	0.0483881	0.193835	0.127746	-0.0145476	1	0	0	0	0	0	0	0	0.866361	-0.0637507	-0.404457	-0.184814	0.0421452	0.148606	0.0481725	-0.146399	1	0	1	0	0	0	0	0	1	0	0	0	0	0	0	0
G_CG6950	0.91329	0.0579493	0.251468	-0.140719	-0.249496	0.0477268	-0.11095	-0.0516621	1	0	0	0	0	0	0	0	0.473717	-0.447445	0.509546	-0.486786	0.0706206	0.123378	0.110031	0.215572	1	1	1	1	0	0	0	0	1	0	0	0	0	0	0	0
G_CG6961	0.911447	-0.198622	-0.283925	0.0478235	-0.0721945	0.154335	0.116784	0.065133	1	0	0	0	0	0	0	0	0.800408	0.434741	0.0912975	0.116038	0.208268	-0.0409457	0.075275	-0.312776	1	1	0	0	0	0	0	0	1	0	0	0	0	0	0	0
G_CG6962	0.446189	0.772035	-0.109313	0.0573082	0.262879	-0.0333553	0.220079	0.266441	1	1	0	0	0	0	0	0	0.600226	-0.569473	-0.42235	0.247429	0.0165148	-0.0248041	-0.273531	0.011016	1	1	1	0	0	0	0	0	1	1	0	0	0	0	0	0
G_CG6966	-0.0703465	0.897047	0.266641	0.243203	0.00360305	0.0786796	0.206163	0.106798	0	1	0	0	0	0	0	0	0.61581	-0.340199	-0.492287	0.427427	-0.060702	0.0541147	0.154654	0.22242	1	0	1	1	0	0	0	0	0	0	0	0	0	0	0	0
G_CG6981	-0.412092	-0.101795	0.0121099	-0.357014	0.519946	-0.337155	0.154047	0.533352	1	0	0	0	1	0	0	1	0.396142	0.657116	0.00672913	0.150174	0.172232	-0.586598	0.116103	-0.0378457	0	1	0	0	0	1	0	0	0	0	0	0	0	0	0	0
G_CG7006	0.663181	-0.404616	0.488673	-0.13158	0.212378	0.150273	0.0724432	0.259668	1	1	1	0	0	0	0	0	0.769027	-0.156256	-0.531995	0.169698	0.252662	-0.0219164	0.0483219	0.0755748	1	0	1	0	0	0	0	0	1	0	1	0	0	0	0	0
G_CG7028	0.938564	-0.10465	-0.252964	-0.164465	-0.0525018	-0.0623966	-0.0887167	-0.0508471	1	0	0	0	0	0	0	0	0.922755	-0.180895	-0.0571253	-0.227829	0.18677	-0.149946	-0.0570212	-0.00343774	1	0	0	0	0	0	0	0	1	0	0	0	0	0	0	0
G_CG7059	-0.108371	0.580173	0.56447	0.226511	-0.0677965	-0.253445	0.433241	0.158721	0	1	1	0	0	0	1	0	0.337235	-0.00394341	0.674643	0.209212	-0.396262	-0.0571532	0.405607	-0.250074	0	0	1	0	0	0	1	0	0	0	1	0	0	0	1	0
G_CG7137	0.860814	-0.324762	-0.243553	-0.0896159	-0.145687	9.13651e-05	-0.252192	-0.036793	1	0	0	0	0	0	0	0	0.318726	0.39819	0.12828	-0.738868	0.0734736	0.188907	-0.355297	-0.100781	0	0	0	1	0	0	0	0	0	0	0	0	0	0	0	0
G_CG7172	0.833826	-0.36389	0.0951974	0.322574	-0.0602907	-0.177214	0.154967	-0.0121507	1	0	0	0	0	0	0	0	0.831029	0.376823	0.161298	0.0806009	-0.206583	0.214061	-0.195719	0.0898701	1	0	0	0	0	0	0	0	1	0	0	0	0	0	0	0
G_CG7219	0.163263	0.48839	0.714745	0.193226	0.190694	-0.349754	0.0571487	0.157051	0	1	1	0	0	0	0	0	0.614767	-0.0981175	0.146154	0.640605	-0.243972	-0.285303	-0.0289163	0.197339	1	0	0	1	0	0	0	0	0	0	0	0	0	0	0	0
G_CG7337	0.155712	0.870524	-0.181863	0.275317	0.188499	0.247577	0.0189637	0.109009	0	1	0	0	0	0	0	0	0.74942	-0.37165	-0.318644	-0.269739	-0.285407	0.165476	0.112165	0.0673261	1	0	0	0	0	0	0	0	0	0	0	0	0	0	0	0
G_CG7339	0.59423	-0.0449269	0.406926	-0.106293	0.507272	-0.423968	-0.172893	-0.0319404	1	0	1	0	1	1	0	0	0.849124	-0.0878933	-0.215204	0.236671	0.000486762	-0.346009	-0.0981386	0.198958	1	0	0	0	0	0	0	0	1	0	0	0	0	0	0	0
G_CG7359	0.771851	0.177623	-0.290122	0.469683	-0.186119	0.0175947	0.102109	-0.150154	1	0	0	1	0	0	0	0	0.688943	0.0652635	0.164831	-0.235458	-0.57567	0.262391	-0.057009	-0.187067	1	0	0	0	1	0	0	0	1	0	0	0	0	0	0	0
G_CG7461	0.760692	0.293397	-0.136738	0.0760484	0.438491	-0.164831	-0.183363	-0.240248	1	0	0	0	1	0	0	0	0.91795	-0.06898	0.353472	0.0787022	-0.0529391	-0.0371649	-0.0542845	0.11976	1	0	0	0	0	0	0	0	1	0	0	0	0	0	0	0
G_CG7506	0.795512	-0.248077	-0.0488408	0.275432	0.121651	0.104062	-0.396572	-0.210885	1	0	0	0	0	0	0	0	0.837624	0.3388	0.0689524	-0.17709	-0.127209	0.269119	-0.121846	0.209838	1	0	0	0	0	0	0	0	1	0	0	0	0	0	0	0
G_CG7519	0.953175	-0.152979	0.154604	-0.1079	0.108637	0.101625	-0.0344005	-0.0958992	1	0	0	0	0	0	0	0	0.944773	0.15429	-0.249789	-0.100142	0.0293591	0.0718396	-0.0655416	-0.0292645	1	0	0	0	0	0	0	0	1	0	0	0	0	0	0	0
G_CG7638	0.867594	-0.264669	-0.299293	0.186786	0.177171	-0.0775601	0.123809	-0.00559265	1	0	0	0	0	0	0	0	0.932	0.280128	0.0631172	-0.0381091	0.154647	-0.122846	0.0286153	-0.0874219	1	0	0	0	0	0	0	0	1	0	0	0	0	0	0	0
G_CG7655	0.229554	-0.452166	-0.555596	-0.0135882	0.468266	0.364377	0.257943	-0.1241	0	1	1	0	1	0	0	0	0.776642	0.368213	-0.128274	-0.222	-0.0873633	-0.0137981	0.343903	0.26347	1	0	0	0	0	0	0	0	0	0	0	0	0	0	0	0
G_CG7668	0.7833	-0.13205	-0.249242	0.340516	0.249017	0.10606	-0.27051	0.210945	1	0	0	0	0	0	0	0	0.892056	0.294621	0.0106975	-0.057181	0.0276774	-0.00510825	0.0421742	0.333885	1	0	0	0	0	0	0	0	1	0	0	0	0	0	0	0
G_CG7670	0.733797	-0.449361	-0.378567	-0.111093	0.20622	-0.113356	0.0759947	0.206908	1	1	0	0	0	0	0	0	0.804795	0.212097	-0.471456	-0.237409	-0.0360897	0.00698719	-0.162662	0.0296086	1	0	1	0	0	0	0	0	1	0	0	0	0	0	0	0
G_CG7698	0.800172	0.52444	-0.0899591	-0.0884517	-0.217786	-0.0801425	-0.0111318	0.12163	1	1	0	0	0	0	0	0	0.709641	-0.658662	-0.171532	0.0494421	0.130752	-0.00923322	-0.114763	0.018815	1	1	0	0	0	0	0	0	1	1	0	0	0	0	0	0
G_CG7718	0.826211	0.088655	-0.411949	0.100135	-0.00752222	-0.022486	0.340737	0.114552	1	0	1	0	0	0	0	0	0.886052	0.138354	-0.0431895	0.17856	-0.0709447	-0.249558	-0.055001	-0.302793	1	0	0	0	0	0	0	0	1	0	0	0	0	0	0	0
G_CG7730	0.729713	-0.265111	-0.392004	0.0347652	0.431113	0.00991433	0.214102	0.102777	1	0	0	0	1	0	0	0	0.702211	0.484149	-0.100612	-0.0829035	0.0206297	-0.458056	-0.142371	-0.158091	1	1	0	0	0	1	0	0	1	0	0	0	0	0	0	0
G_CG7741	0.760662	0.272015	-0.276815	0.321419	-0.104821	-0.312491	-0.162317	0.180221	1	0	0	0	0	0	0	0	0.663683	-0.569422	-0.170595	0.157899	0.303968	-0.00944631	-0.129572	0.268279	1	1	0	0	0	0	0	0	1	0	0	0	0	0	0	0
G_CG7744	0.850187	0.102964	-0.503253	-0.0282022	0.0216942	0.0320505	-0.0964497	0.0414839	1	0	1	0	0	0	0	0	0.847029	0.10885	-0.308917	-0.405677	-0.0838586	-0.00667922	-0.0599347	-0.00468575	1	0	0	1	0	0	0	0	1	0	0	0	0	0	0	0
G_CG7839	0.948982	-0.198892	-0.072338	0.101556	0.0186116	0.17558	0.112447	-0.0225934	1	0	0	0	0	0	0	0	0.876562	0.0296533	-0.185475	-0.357583	-0.146469	0.185557	-0.100566	0.0499515	1	0	0	0	0	0	0	0	1	0	0	0	0	0	0	0
G_CG7841	0.866564	-0.341274	0.0781158	-0.0141988	-0.202332	-0.129936	-0.261381	-0.0123802	1	0	0	0	0	0	0	0	0.364071	0.458928	0.588521	0.244647	0.394697	-0.166169	0.129127	0.224847	0	1	1	0	0	0	0	0	0	0	0	0	0	0	0	0
G_CG7843	0.901351	0.191558	-0.312045	0.189222	-0.110718	0.0396419	0.061813	0.00660697	1	0	0	0	0	0	0	0	0.862184	-0.0192019	-0.196001	-0.194459	-0.405722	-0.0548405	-0.0318431	-0.106805	1	0	0	0	1	0	0	0	1	0	0	0	0	0	0	0
G_CG7845	0.906509	0.242589	-0.218446	-0.176463	0.181675	-0.0205408	0.0606263	-0.0585783	1	0	0	0	0	0	0	0	0.945285	-0.107169	-0.181527	-0.0664173	-0.0570369	-0.109097	-0.19915	-0.0526527	1	0	0	0	0	0	0	0	1	0	0	0	0	0	0	0
G_CG7872	0.853796	0.0859308	-0.213536	-0.41309	-0.0574345	0.100872	-0.144908	-0.113735	1	0	0	1	0	0	0	0	0.937643	0.0345657	0.0387715	0.00620773	0.179753	-0.0822846	0.280319	0.0207114	1	0	0	0	0	0	0	0	1	0	0	0	0	0	0	0
G_CG7889	0.939156	-0.0457944	-0.0775446	-0.0720216	0.175328	0.220649	-0.15856	-0.0110497	1	0	0	0	0	0	0	0	0.893509	0.153505	-0.19178	-0.185107	0.198101	0.00670461	-0.236989	-0.107616	1	0	0	0	0	0	0	0	1	0	0	0	0	0	0	0
G_CG7911	0.901174	-0.307069	0.20434	0.0079092	-0.126886	0.125533	0.0437092	-0.134191	1	0	0	0	0	0	0	0	0.811463	0.424906	-0.286304	-0.0499138	0.0104512	0.243471	-0.0931571	0.0919579	1	1	0	0	0	0	0	0	1	0	0	0	0	0	0	0
G_CG7942	0.792829	0.32114	-0.385574	0.0286743	0.217987	-0.122281	0.207167	0.115814	1	0	0	0	0	0	0	0	0.899222	-0.278459	-0.243594	0.180608	0.0809497	-0.0385906	-0.0155117	0.116703	1	0	0	0	0	0	0	0	1	0	0	0	0	0	0	0
G_CG7943	0.765219	-0.106131	0.401431	0.236657	-0.192487	0.209768	0.217287	-0.240324	1	0	1	0	0	0	0	0	0.581006	0.0382978	0.29146	0.694247	-0.131595	0.262578	0.0808066	0.0352602	1	0	0	1	0	0	0	0	1	0	0	0	0	0	0	0
G_CG7949	0.839588	-0.367608	0.136304	-0.112225	-0.0807885	-0.00449289	-0.318733	-0.143681	1	0	0	0	0	0	0	0	0.620283	0.214781	0.43146	-0.585483	0.0858385	0.0388015	-0.075023	0.160209	1	0	1	1	0	0	0	0	1	0	0	0	0	0	0	0
G_CG7966	0.598551	0.131609	0.347743	-0.486694	0.0779954	0.283788	-0.330274	0.266308	1	0	0	1	0	0	0	0	0.0513492	-0.438455	0.0323683	-0.248386	0.733794	0.147835	-0.360006	-0.22905	0	1	0	0	1	0	0	0	0	0	0	0	0	0	0	0
G_CG7995	0.703079	0.0141106	0.187667	-0.61126	-0.283512	0.0338088	0.107338	0.0598327	1	0	0	1	0	0	0	0	0.339356	-0.234726	0.487023	-0.598766	0.407834	0.0176601	0.190877	-0.175941	0	0	1	1	1	0	0	0	0	0	0	1	0	0	0	0
G_CG8003	0.870253	-0.262349	0.250706	-0.153654	-0.242476	0.131756	0.10384	-0.0208075	1	0	0	0	0	0	0	0	0.923229	-0.273943	-0.135434	0.161648	0.120496	0.103757	-0.0415122	0.0335105	1	0	0	0	0	0	0	0	1	0	0	0	0	0	0	0
G_CG8005	0.712946	-0.27125	0.348605	-0.421198	-0.153948	-0.230554	-0.114594	0.170911	1	0	0	1	0	0	0	0	0.670439	-0.343969	-0.450208	0.369767	-0.161818	-0.209137	0.0726155	0.132609	1	0	1	0	0	0	0	0	1	0	0	0	0	0	0	0
G_CG8009	0.853177	-0.142646	0.174097	0.249984	0.168558	-0.211643	0.185052	-0.226916	1	0	0	0	0	0	0	0	0.783439	0.106424	0.114891	0.45235	-0.354659	-0.0312811	-0.171511	-0.0299873	1	0	0	1	0	0	0	0	1	0	0	0	0	0	0	0
G_CG8044	0.611896	-0.637106	-0.208609	-0.180936	0.0198431	0.0837357	0.347216	0.124332	1	1	0	0	0	0	0	0	0.889257	0.385587	-0.0975935	-0.0563976	-0.00931042	-0.169872	0.12981	0.0452366	1	0	0	0	0	0	0	0	1	0	0	0	0	0	0	0
G_CG8055	0.823309	-0.191464	0.269607	-0.0134947	0.0562987	0.301887	0.343958	-0.00466237	1	0	0	0	0	0	0	0	0.558349	-0.118561	0.540445	0.270669	0.284641	0.0766419	0.340425	-0.325675	1	0	1	0	0	0	0	0	1	0	0	0	0	0	0	0
G_CG8066	-0.12033	-0.0468084	0.719537	0.437885	0.42802	0.261945	-0.146361	0.0248007	0	0	1	1	1	0	0	0	0.801421	-0.221987	-0.386734	0.175265	-0.235122	0.199933	0.0107301	0.181094	1	0	0	0	0	0	0	0	0	0	0	0	0	0	0	0
G_CG8067	-0.179304	0.92141	0.155142	0.0706015	0.16922	0.0470761	0.224288	0.092969	0	1	0	0	0	0	0	0	0.484684	-0.58722	-0.278796	0.410398	0.399251	0.0734479	0.0480896	0.0836168	1	1	0	1	0	0	0	0	0	1	0	0	0	0	0	0
G_CG8078	0.85773	-0.270068	0.259419	-0.038042	0.0721983	-0.212516	0.0608482	0.261798	1	0	0	0	0	0	0	0	0.536098	-0.160658	0.594969	-0.0598785	-0.355798	-0.252667	-0.371998	-0.0199685	1	0	1	0	0	0	0	0	1	0	0	0	0	0	0	0
G_CG8142	0.953547	0.0346864	-0.241013	-0.0996786	-0.0571928	0.0792018	-0.0574746	0.0931386	1	0	0	0	0	0	0	0	0.754281	-0.233089	-0.316312	-0.470067	0.170895	0.00742612	-0.093074	-0.133381	1	0	0	1	0	0	0	0	1	0	0	0	0	0	0	0
G_CG8157	0.092431	0.528951	0.65637	0.0126483	0.304392	-0.172109	-0.332919	0.218118	0	1	1	0	0	0	0	0	0.21967	-0.0867447	0.408064	0.378953	0.332861	-0.237595	-0.661444	0.171302	0	0	1	0	0	0	1	0	0	0	1	0	0	0	0	0
G_CG8223	0.687444	0.0581561	-0.624395	-0.298531	-0.15314	0.0664862	0.0469505	0.122362	1	0	1	0	0	0	0	0	0.684159	-0.269835	-0.458969	-0.38227	-0.139665	-0.115264	0.177755	0.194791	1	0	1	0	0	0	0	0	1	0	1	0	0	0	0	0
G_CG8235	0.850726	-0.222039	0.383683	0.125984	0.183383	-0.150319	0.0693925	0.0532855	1	0	0	0	0	0	0	0	0.401242	-0.25595	-0.514442	0.617506	0.235008	0.244363	-0.112035	0.00607734	1	0	1	1	0	0	0	0	1	0	0	0	0	0	0	0
G_CG8289	0.63847	-0.204628	-0.606662	0.263172	-0.220589	0.033052	-0.0864799	0.236548	1	0	1	0	0	0	0	0	0.949625	-0.0591895	-0.23929	-0.0417162	-0.019376	-0.0145881	0.167138	-0.0847627	1	0	0	0	0	0	0	0	1	0	0	0	0	0	0	0
G_CG8321	0.72729	0.234127	-0.320063	-0.0921706	0.473143	0.252401	0.102204	-0.0853313	1	0	0	0	1	0	0	0	0.741452	0.322425	-0.286132	0.470332	-0.0344416	-0.0533417	0.197695	-0.00959925	1	0	0	1	0	0	0	0	1	0	0	0	0	0	0	0
G_CG8326	0.927342	0.255999	-0.134955	-0.130569	0.162271	0.00468704	0.0229217	0.111181	1	0	0	0	0	0	0	0	0.740805	0.365474	-0.18471	-0.146828	0.349189	0.353242	-0.016057	0.122434	1	0	0	0	0	0	0	0	1	0	0	0	0	0	0	0
G_CG8331	0.659584	-0.42014	0.273217	0.242128	0.419532	0.0110389	-0.238809	-0.148322	1	1	0	0	1	0	0	0	0.71368	0.553075	0.264729	0.126832	0.175885	0.173824	0.0124195	0.193123	1	1	0	0	0	0	0	0	1	1	0	0	0	0	0	0
G_CG8417	0.705906	-0.190983	0.639099	0.0162322	0.0941801	-0.017471	-0.172716	0.132307	1	0	1	0	0	0	0	0	0.594609	0.600386	0.474121	0.00488397	-0.149178	-0.0506723	0.171245	0.0837636	1	1	1	0	0	0	0	0	1	0	1	0	0	0	0	0
G_CG8443	0.921882	0.0685168	-0.0930291	-0.00276238	0.158258	0.0174784	-0.163777	-0.290867	1	0	0	0	0	0	0	0	0.887927	0.269823	-0.0384931	-0.121354	-0.0167422	-0.247359	-0.0137175	-0.246815	1	0	0	0	0	0	0	0	1	0	0	0	0	0	0	0
G_CG8498	0.937116	0.059402	0.0707595	0.190906	0.152185	0.209075	-0.0788536	-0.0611791	1	0	0	0	0	0	0	0	0.939646	0.265275	0.0264885	0.136486	-0.145075	-0.0725144	-0.031578	-0.0079105	1	0	0	0	0	0	0	0	1	0	0	0	0	0	0	0
G_CG8507	0.9642	-0.0555503	-0.0994082	-0.111373	0.153485	0.104704	0.0176042	-0.100576	1	0	0	0	0	0	0	0	0.938718	0.165154	0.00540219	-0.021362	0.271458	-0.0276767	-0.127876	0.0154598	1	0	0	0	0	0	0	0	1	0	0	0	0	0	0	0
G_CG8525	0.389521	-0.16187	0.601626	0.494611	-0.00663662	-0.276301	-0.366578	0.0686379	0	0	1	1	0	0	0	0	0.411061	0.666424	0.179124	0.320388	-0.413668	0.165482	-0.199997	0.116918	1	1	0	0	1	0	0	0	0	0	0	0	0	0	0	0
G_CG8545	0.896282	0.28684	-0.287164	-0.155076	0.0472368	-0.0522939	0.0531739	-0.00985167	1	0	0	0	0	0	0	0	0.901996	-0.227564	-0.0465979	-0.308315	0.016433	-0.0697599	-0.176387	0.0337711	1	0	0	0	0	0	0	0	1	0	0	0	0	0	0	0
G_CG8675	0.198216	0.746987	0.11846	-0.198017	0.36902	-0.0866638	0.396983	-0.219534	0	1	0	0	0	0	0	0	0.77871	-0.332773	-0.180955	0.393082	0.00773553	-0.296148	0.0870481	-0.0165699	1	0	0	0	0	0	0	0	0	0	0	0	0	0	0	0
G_CG8678	0.581397	0.249796	-0.451914	0.550695	-0.191698	-0.208937	0.102772	0.033517	1	0	1	1	0	0	0	0	0.836876	-0.134687	0.206364	-0.139994	-0.118459	0.0197576	0.424962	0.155875	1	0	0	0	0	0	1	0	1	0	0	0	0	0	0	0
G_CG8728	0.971392	-0.109877	0.11879	0.00285572	-0.109436	-0.0973886	-0.0926686	-0.012533	1	0	0	0	0	0	0	0	0.601601	0.525666	0.504448	-0.106342	-0.14963	-0.0227394	-0.00842169	-0.270181	1	1	1	0	0	0	0	0	1	0	0	0	0	0	0	0
G_CG8778	0.495756	-0.51544	0.198555	0.357784	-0.123514	0.101418	0.0434295	0.541929	1	1	0	0	0	0	0	1	0.188721	0.558477	-0.1162	0.315912	-0.275132	0.397587	-0.302642	-0.462406	0	1	0	0	0	0	0	1	0	1	0	0	0	0	0	1
G_CG8816	0.65614	-0.45411	0.269134	0.0124696	0.386002	-0.354145	-0.105686	-0.0713444	1	1	0	0	0	0	0	0	0.699285	0.41967	0.0278809	0.276202	-0.222234	0.109518	-0.443182	0.00437963	1	1	0	0	0	0	1	0	1	1	0	0	0	0	0	0
G_CG8831	0.906977	0.202074	-0.175449	-0.0931383	-0.236635	-0.190586	-0.0628224	-0.0289109	1	0	0	0	0	0	0	0	0.974531	0.0109438	-0.136383	-0.050731	-0.15195	0.0540691	0.0543529	-0.00534231	1	0	0	0	0	0	0	0	1	0	0	0	0	0	0	0
G_CG8885	0.859895	-0.410951	0.226645	0.15589	-0.0301589	0.117721	0.00670081	0.0349021	1	1	0	0	0	0	0	0	0.688173	0.491443	0.276507	0.203879	-0.095465	0.311445	-0.241257	0.0506232	1	1	0	0	0	0	0	0	1	1	0	0	0	0	0	0
G_CG8907	0.732077	0.484387	0.327488	0.218048	-0.173334	0.159382	0.100957	-0.0948665	1	1	0	0	0	0	0	0	0.663913	-0.243703	0.388899	-0.151966	-0.465867	0.263501	0.1525	-0.125583	1	0	0	0	1	0	0	0	1	0	0	0	0	0	0	0
G_CG8928	0.734737	-0.223072	0.175447	-0.308504	0.246143	0.298	-0.338825	0.142308	1	0	0	0	0	0	0	0	0.483602	-0.0433636	-0.0994269	-0.301553	0.691106	0.258918	-0.338044	-0.0670057	1	0	0	0	1	0	0	0	1	0	0	0	0	0	0	0
G_CG8939	0.644132	0.631764	0.308746	-0.0769109	0.0165628	-0.13978	0.0857914	0.239908	1	1	0	0	0	0	0	0	0.874225	-0.310984	-0.217817	0.230064	-0.146339	0.0959109	0.0436779	0.078256	1	0	0	0	0	0	0	0	1	0	0	0	0	0	0	0
G_CG9000	0.773618	-0.108395	-0.0137954	-0.173628	-0.546058	0.0831302	0.231507	-0.0272436	1	0	0	0	1	0	0	0	0.689272	-0.0141562	0.178549	0.181714	0.411189	0.0057758	0.505755	0.186832	1	0	0	0	1	0	1	0	1	0	0	0	1	0	0	0
G_CG9004	-0.0186887	0.428833	0.368547	0.66829	0.336662	-0.244626	-0.180428	0.166063	0	1	0	1	0	0	0	0																	0	0	0	0	0	0	0	0
G_CG9008	-0.0860936	0.619761	0.22012	-0.16652	0.344786	-0.514832	-0.17515	0.343067	0	1	0	0	0	1	0	0	0.779464	0.360267	0.166279	-0.188812	0.212562	-0.360215	-0.0422391	0.150408	1	0	0	0	0	0	0	0	0	0	0	0	0	0	0	0
G_CG9009	0.0854817	0.942265	0.0433998	-0.28692	0.138198	0.0204368	0.0332621	-0.000511015	0	1	0	0	0	0	0	0	0.685329	-0.607405	-0.0218615	-0.0995112	0.300904	-0.0762558	-0.111863	0.205259	1	1	0	0	0	0	0	0	0	1	0	0	0	0	0	0
G_CG9044	0.464519	0.79888	0.0433419	-0.180175	-0.14888	0.215492	-0.121872	0.167975	1	1	0	0	0	0	0	0	0.676991	-0.514308	-0.203101	-0.36497	0.0788088	0.039175	0.307977	-0.0110268	1	1	0	0	0	0	0	0	1	1	0	0	0	0	0	0
G_CG9053	0.897044	-0.0867425	-0.390604	0.0962548	0.0770187	0.0542952	0.125488	-0.0363911	1	0	0	0	0	0	0	0	0.88608	0.234813	-0.22682	-0.230437	-0.191877	0.028986	0.131264	0.0170167	1	0	0	0	0	0	0	0	1	0	0	0	0	0	0	0
G_CG9065	0.590202	-0.370016	0.535271	0.163207	-0.155507	-0.301699	-0.248244	0.157378	1	0	1	0	0	0	0	0	0.14085	0.258903	0.132744	0.48855	0.211359	-0.0152628	0.493979	0.606554	0	0	0	1	0	0	1	1	0	0	0	0	0	0	0	0
G_CG9154	0.732642	-0.227697	0.49058	0.0367769	0.0289179	0.310286	-0.239305	-0.122425	1	0	1	0	0	0	0	0	0.788057	0.175093	-0.246318	0.109097	0.0916578	0.516738	0.016393	-0.00681421	1	0	0	0	0	1	0	0	1	0	0	0	0	0	0	0
G_CG9175	0.489337	-0.244975	0.433678	-0.541128	0.220708	0.380706	0.13481	-0.088423	1	0	1	1	0	0	0	0	0.441797	0.0608788	0.271187	0.464138	0.664524	0.0885869	0.148632	-0.201524	1	0	0	1	1	0	0	0	1	0	0	1	0	0	0	0
G_CG9205	0.929261	-0.0128857	-0.0699713	0.182285	-0.129676	0.0551545	-0.270748	0.0708584	1	0	0	0	0	0	0	0	0.944203	0.025663	0.124652	-0.059496	-0.158777	0.228727	-0.0240657	-0.103145	1	0	0	0	0	0	0	0	1	0	0	0	0	0	0	0
G_CG9232	0.633255	0.195347	0.673677	0.184711	-0.00625948	-0.161345	0.193403	0.0969183	1	0	1	0	0	0	0	0	0.780316	0.0185974	0.359792	0.084098	-0.353965	-0.191643	-0.0310628	-0.302084	1	0	0	0	0	0	0	0	1	0	0	0	0	0	0	0
G_CG9246	0.927593	-0.206822	0.00106355	-0.0419474	0.0397755	-0.179967	0.243399	-0.0426736	1	0	0	0	0	0	0	0	0.87283	0.0908046	-0.0311652	-0.289705	-0.343904	-0.0796233	-0.139265	-0.0318834	1	0	0	0	0	0	0	0	1	0	0	0	0	0	0	0
G_CG9253	0.92203	-0.285282	-0.104823	-0.0544314	-0.024717	-0.0991768	0.193188	-0.0821945	1	0	0	0	0	0	0	0	0.907316	0.018647	0.269834	-0.271679	-0.071976	0.11682	0.040852	0.0965058	1	0	0	0	0	0	0	0	1	0	0	0	0	0	0	0
G_CG9264	0.326717	0.770269	0.518448	-0.0638432	-0.00873923	-0.108837	-0.104099	-0.0657258	0	1	1	0	0	0	0	0	0.719673	-0.501679	0.385113	0.0200746	0.0117586	-0.27831	-0.0468174	-0.0434472	1	1	0	0	0	0	0	0	0	1	0	0	0	0	0	0
G_CG9286	0.574738	0.00924004	0.672699	-0.392212	0.240929	-0.0343196	0.0374637	0.051072	1	0	1	0	0	0	0	0	0.656521	-0.406399	-0.0249396	0.23962	0.493682	-0.154181	0.140222	-0.242124	1	1	0	0	1	0	0	0	1	0	0	0	0	0	0	0
G_CG9322	0.170704	0.877823	-0.178197	0.143113	0.0926357	-0.358929	0.0945213	-0.0413075	0	1	0	0	0	0	0	0	0.830688	-0.345302	0.128883	-0.229062	0.240616	-0.0782168	-0.0740219	0.228363	1	0	0	0	0	0	0	0	0	0	0	0	0	0	0	0
G_CG9330	0.896667	-0.0839263	0.336774	-0.117685	-0.127656	-0.0840468	-0.161415	0.110737	1	0	0	0	0	0	0	0	0.818104	0.0553896	0.397864	0.279505	0.135435	0.00485714	-0.248591	-0.105145	1	0	0	0	0	0	0	0	1	0	0	0	0	0	0	0
G_CG9342	-0.0425594	0.85338	-0.316257	0.30166	-0.123211	0.099938	0.0802356	0.217504	0	1	0	0	0	0	0	0	0.647256	-0.501984	-0.147478	-0.199319	0.446586	0.169317	0.149378	0.131042	1	1	0	0	1	0	0	0	0	1	0	0	0	0	0	0
G_CG9386	0.883825	0.161719	0.0316594	0.205246	-0.131237	-0.191374	0.106325	0.290553	1	0	0	0	0	0	0	0	0.470285	-0.750269	-0.112791	-0.0689164	0.175689	0.0447999	0.229302	0.33616	1	1	0	0	0	0	0	0	1	0	0	0	0	0	0	0
G_CG9393	0.75019	-0.416834	-0.250002	0.325537	0.0410923	0.0263554	-0.258702	0.160247	1	1	0	0	0	0	0	0	0.640562	0.727603	-0.0707796	-0.0314903	0.114622	-0.197888	0.0281631	-0.0343791	1	1	0	0	0	0	0	0	1	1	0	0	0	0	0	0
G_CG9485	0.69638	0.396917	0.554856	-0.182027	-0.108861	-0.031274	0.0582645	-0.0170011	1	0	1	0	0	0	0	0	0.715727	-0.0753222	0.637286	0.090517	-0.137208	-0.171017	0.138062	0.0245045	1	0	1	0	0	0	0	0	1	0	1	0	0	0	0	0
G_CG9531	0.624635	-0.14928	0.308224	0.566595	0.154059	-0.3514	0.107443	0.112932	1	0	0	1	0	0	0	0	0.399217	0.681836	0.316499	0.138861	0.106206	-0.0668133	-0.490428	0.00276466	0	1	0	0	0	0	1	0	0	0	0	0	0	0	0	0
G_CG9548	0.497999	-0.593095	-0.128632	0.319493	0.263614	0.421775	-0.067252	0.172348	1	1	0	0	0	1	0	0	0.672699	0.575436	-0.276718	0.212652	-0.0214899	0.0646261	0.207925	-0.216067	1	1	0	0	0	0	0	0	1	1	0	0	0	0	0	0
G_CG9577	0.858899	-0.138175	0.0135199	0.161967	-0.239102	-0.373887	-0.140712	-0.0049078	1	0	0	0	0	0	0	0	0.725363	-0.110196	0.308532	-0.0908563	-0.369833	-0.213947	-0.160594	0.387193	1	0	0	0	0	0	0	0	1	0	0	0	0	0	0	0
G_CG9630	0.874232	0.195465	0.22741	-0.324468	0.139833	-0.0912357	0.0334948	-0.107323	1	0	0	0	0	0	0	0	0.911101	-0.238308	-0.196777	0.0763469	-0.107077	-0.211771	-0.106796	0.0289196	1	0	0	0	0	0	0	0	1	0	0	0	0	0	0	0
G_CG9641	0.372221	0.0662019	-0.767797	-0.027393	0.220046	-0.320438	0.290681	0.176661	0	0	1	0	0	0	0	0	0.862821	0.109977	-0.227369	-0.0345206	-0.0674116	-0.32164	-0.148	-0.246284	1	0	0	0	0	0	0	0	0	0	0	0	0	0	0	0
G_CG9643	0.688117	-0.407254	0.450218	-0.240138	0.314476	0.0309446	0.00815956	-0.0189027	1	1	1	0	0	0	0	0	0.566785	0.692401	-0.156371	0.155612	0.298451	-0.180724	0.168776	0.021183	1	1	0	0	0	0	0	0	1	1	0	0	0	0	0	0
G_CG9666	0.705183	-0.446982	-0.406617	0.273324	0.177613	-0.0743761	-0.0834459	-0.137257	1	1	1	0	0	0	0	0	0.590916	0.78504	-0.0845637	-0.0448139	-0.0550366	0.119073	0.0653984	0.0623468	1	1	0	0	0	0	0	0	1	1	0	0	0	0	0	0
G_CG9674	0.280865	0.944989	0.0585812	-0.00608222	-0.046808	-0.0074541	-0.00871329	-0.149399	0	1	0	0	0	0	0	0	0.763301	-0.602949	0.159074	0.0336754	-0.13428	-0.0220016	0.0938203	-0.00824155	1	1	0	0	0	0	0	0	0	1	0	0	0	0	0	0
G_CG9706	0.908242	-0.120693	-0.0483655	0.223445	-0.188128	-0.254208	0.00497776	-0.0906921	1	0	0	0	0	0	0	0	0.486256	-0.0621192	0.785882	-0.0194863	0.304332	0.0855515	-0.203155	0.0223141	1	0	1	0	0	0	0	0	1	0	0	0	0	0	0	0
G_CG9740	0.906037	-0.285727	0.0588801	-0.210161	0.0779201	-0.0126527	0.154223	-0.140737	1	0	0	0	0	0	0	0	0.811151	-0.0597445	0.437555	-0.160818	0.138996	-0.288905	0.120956	-0.0610851	1	0	1	0	0	0	0	0	1	0	0	0	0	0	0	0
G_CG9742	0.638234	-0.394007	-0.0292794	0.548171	-0.227217	0.206563	0.174768	-0.10596	1	0	0	1	0	0	0	0	0.85813	0.373657	-0.0932566	0.0881918	-0.154193	0.262688	0.0197657	0.119784	1	0	0	0	0	0	0	0	1	0	0	0	0	0	0	0
G_CG9752	0.722261	-0.305808	-0.508556	0.160281	0.290107	-0.0062006	-0.0968896	0.0831523	1	0	1	0	0	0	0	0	0.584379	-0.25984	-0.508276	-0.158736	0.242022	0.207645	-0.0307602	0.452554	1	0	1	0	0	0	0	1	1	0	1	0	0	0	0	0
G_CG9799	0.73007	0.611763	0.00372915	0.0491992	0.257945	0.0255672	0.0504081	0.143454	1	1	0	0	0	0	0	0	0.803014	-0.32286	-0.104074	0.360027	0.103988	0.161461	-0.25601	-0.0897506	1	0	0	0	0	0	0	0	1	0	0	0	0	0	0	0
G_CG9804	0.896868	-0.185778	0.0497279	0.243741	-0.169744	-0.0495131	0.245805	-0.0868748	1	0	0	0	0	0	0	0	0.770711	0.229578	0.20642	0.371142	-0.0515291	0.194826	-0.358361	-0.0625114	1	0	0	0	0	0	0	0	1	0	0	0	0	0	0	0
G_CG9809	0.803161	0.0867061	-0.35254	0.251695	-0.139035	-0.215432	0.306393	0.0127296	1	0	0	0	0	0	0	0	0.817131	0.0741641	-0.431525	-0.192584	-0.289273	-0.136993	0.00990395	0.0308236	1	0	1	0	0	0	0	0	1	0	0	0	0	0	0	0
G_CG9821	0.832673	0.438714	-0.215288	-0.145204	0.0358958	-0.0234345	-0.211652	0.0109094	1	1	0	0	0	0	0	0	0.778669	-0.253744	-0.0287032	-0.537751	-0.105548	-0.0648201	-0.141608	0.0623962	1	0	0	1	0	0	0	0	1	0	0	0	0	0	0	0
G_CG9853	0.919892	0.131659	-0.160033	0.281601	-0.0316283	-0.046604	-0.167122	0.0212893	1	0	0	0	0	0	0	0	0.931795	-0.0294986	-0.0858398	0.0097431	0.172453	0.0267246	-0.13364	-0.274063	1	0	0	0	0	0	0	0	1	0	0	0	0	0	0	0
G_CG9915	0.982112	0.103902	0.0086597	0.0482065	-0.0799955	0.0579966	0.0606043	0.0939455	1	0	0	0	0	0	0	0	0.807916	-0.10071	-0.260288	-0.0830968	-0.321842	0.252124	-0.251916	-0.178506	1	0	0	0	0	0	0	0	1	0	0	0	0	0	0	0
G_CG9987	0.959913	0.0608753	0.0998442	-0.15319	0.132446	0.114373	-0.0768518	0.069974	1	0	0	0	0	0	0	0	0.922676	0.0249333	-0.07608	0.105764	0.0966714	0.138937	-0.210762	-0.240839	1	0	0	0	0	0	0	0	1	0	0	0	0	0	0	0
G_CHORD	0.936824	-0.172266	0.000132019	0.0263748	0.107237	0.220881	-0.163848	-0.0696755	1	0	0	0	0	0	0	0	0.820625	0.221024	-0.308829	0.130117	0.17201	0.235271	0.201713	-0.199476	1	0	0	0	0	0	0	0	1	0	0	0	0	0	0	0
G_CSN5	0.891499	-0.390283	-0.0515256	-0.0404516	-0.108079	0.190072	0.0237635	0.0156378	1	0	0	0	0	0	0	0	0.796986	0.475486	0.0456698	-0.129417	0.180365	0.280393	-0.0896855	-0.0263918	1	1	0	0	0	0	0	0	1	0	0	0	0	0	0	0
G_CSN6	0.884817	-0.330465	-0.186634	0.165167	-0.0498061	0.00912873	-0.174579	0.112865	1	0	0	0	0	0	0	0	0.862282	0.362827	0.120358	-0.26697	0.103167	0.158887	-0.0557435	0.00846108	1	0	0	0	0	0	0	0	1	0	0	0	0	0	0	0
G_Caf1	0.841797	0.0759948	-0.435922	0.0291425	-0.26659	0.0992583	-0.104278	0.0541253	1	0	1	0	0	0	0	0	0.892358	-0.12319	-0.332035	-0.129713	0.0476794	-0.149688	0.00679692	-0.191633	1	0	0	0	0	0	0	0	1	0	0	0	0	0	0	0
G_CanB	0.795732	-0.499385	-0.180935	0.137017	-0.106099	-0.137901	-0.076178	0.172733	1	1	0	0	0	0	0	0	0.786543	0.400909	0.300145	-0.0640145	0.11414	-0.0147505	0.118591	0.314847	1	1	0	0	0	0	0	0	1	1	0	0	0	0	0	0
G_Cas	0.523341	0.457414	-0.574697	0.280753	0.0019014	0.13092	-0.0318717	0.299381	1	1	1	0	0	0	0	0	0.890621	-0.273596	-0.284918	0.00275156	0.181551	-0.00632	0.133235	-0.000883617	1	0	0	0	0	0	0	0	1	0	0	0	0	0	0	0
G_Cbl	0.762099	0.361063	-0.36389	0.354458	0.125911	0.0533097	-0.0545906	0.0954322	1	0	0	0	0	0	0	0	0.813657	0.325559	-0.138252	0.100998	-0.308704	-0.0593187	0.0549852	-0.31752	1	0	0	0	0	0	0	0	1	0	0	0	0	0	0	0
G_Cbp20	0.622866	-0.643367	0.185881	0.256264	-0.113194	-0.010884	0.280191	0.0803452	1	1	0	0	0	0	0	0	0.58546	0.555919	-0.0263923	0.525518	0.221712	-0.0285095	-0.136246	0.0528577	1	1	0	1	0	0	0	0	1	1	0	0	0	0	0	0
G_Cbp80	-0.404352	0.508939	0.192809	0.529761	-0.0110361	-0.0134519	0.470953	0.193804	1	1	0	1	0	0	1	0	0.422664	-0.0503714	-0.46605	0.546547	-0.400458	-0.110001	0.296174	-0.20668	1	0	1	1	1	0	0	0	1	0	0	1	0	0	0	0
G_Cchl	0.688219	-0.410107	0.514471	0.125926	-0.254657	-0.0599481	-0.0649769	0.0704515	1	1	1	0	0	0	0	0	0.153158	0.598956	0.466771	0.363231	-0.31019	0.00480386	0.382614	0.159212	0	1	1	0	0	0	0	0	0	1	1	0	0	0	0	0
G_CheA75a	0.134365	-0.0773038	0.644533	0.726083	0.158745	-0.00584478	0.0298986	-0.0849861	0	0	1	1	0	0	0	0	0.337109	0.110873	0.0717493	0.530716	-0.499222	0.547907	-0.0254551	0.19283	0	0	0	1	1	1	0	0	0	0	0	1	0	0	0	0
G_Chmp1	0.753652	-0.146935	0.203372	0.20534	-0.368972	0.373796	-0.190656	-0.121164	1	0	0	0	0	0	0	0																	0	0	0	0	0	0	0	0
G_Chro	-0.0833388	0.741099	-0.172943	-0.0360614	0.391364	0.325486	0.235921	0.312813	0	1	0	0	0	0	0	0	0.388442	-0.765265	-0.357244	0.238863	0.125645	-0.0975078	0.0669944	0.221404	0	1	0	0	0	0	0	0	0	1	0	0	0	0	0	0
G_Ciao1	0.520175	-0.501049	0.000355863	-0.191748	0.401834	-0.389617	-0.0390089	0.3561	1	1	0	0	1	0	0	0	0.681997	0.489695	0.0951239	0.20635	0.216294	-0.370279	0.183077	0.161375	1	1	0	0	0	0	0	0	1	1	0	0	0	0	0	0
G_CkIIbeta	0.946878	0.0159031	-0.0206829	-0.0909168	0.131867	-0.0802248	-0.22767	0.137173	1	0	0	0	0	0	0	0	0.760809	0.303685	-0.211951	-0.164696	0.386067	-0.237856	-0.161853	0.158359	1	0	0	0	0	0	0	0	1	0	0	0	0	0	0	0
G_Cp190	0.832391	0.250125	-0.455964	-0.0783044	-0.047309	0.12042	-0.0294366	-0.11368	1	0	1	0	0	0	0	0	0.961095	-0.13243	-0.135279	-0.124195	-0.0973168	-0.0602215	-0.0664023	-0.0867586	1	0	0	0	0	0	0	0	1	0	0	0	0	0	0	0
G_Cpr49Ae	0.547273	0.459654	0.302766	0.429501	-0.424521	-0.0907349	-0.137437	0.0757065	1	1	0	1	1	0	0	0	0.603282	-0.531003	-0.340196	0.290878	-0.23746	0.270969	-0.153101	-0.022187	1	1	0	0	0	0	0	0	1	1	0	0	0	0	0	0
G_Csl4	0.827995	-0.302479	0.137658	-0.068848	0.367789	0.153324	0.102075	-0.173336	1	0	0	0	0	0	0	0	0.893439	0.267773	-0.285547	0.0986458	0.162167	0.0144105	0.110273	-0.0114147	1	0	0	0	0	0	0	0	1	0	0	0	0	0	0	0
G_CycB	0.680669	0.0835509	-0.650963	-0.235548	0.132919	0.0439755	0.0857679	-0.153351	1	0	1	0	0	0	0	0	0.896883	0.128041	-0.176885	-0.267751	0.104976	-0.226426	0.0469665	-0.10832	1	0	0	0	0	0	0	0	1	0	0	0	0	0	0	0
G_CycE	0.678165	0.148488	-0.696459	0.0619504	0.0772028	0.0166543	0.139334	0.0591497	1	0	1	0	0	0	0	0	0.948731	-0.00217524	-0.180128	-0.210059	0.028697	-0.143186	0.02547	-0.0368752	1	0	0	0	0	0	0	0	1	0	0	0	0	0	0	0
G_CycK	0.946714	-0.052986	-0.17418	-0.118837	0.0592138	-0.157589	0.0903927	-0.141256	1	0	0	0	0	0	0	0	0.796959	0.413857	-0.08472	-0.106903	-0.321306	-0.173779	-0.203794	-0.00192079	1	1	0	0	0	0	0	0	1	0	0	0	0	0	0	0
G_Cyp28a5	0.427052	-0.24538	0.119898	0.479379	0.437231	0.00674442	0.556575	-0.110648	1	0	0	1	1	0	1	0	0.562806	0.435065	0.637282	0.0426362	-0.0568607	0.202485	0.0302009	-0.202178	1	1	1	0	0	0	0	0	1	0	0	0	0	0	0	0
G_Cyp6a20	-0.16533	-0.208779	0.381765	0.79591	-0.211486	0.205376	-0.244445	-0.0565807	0	0	0	1	0	0	0	0	-0.0643704	0.268696	-0.142465	0.222458	-0.46947	0.759772	0.115219	0.207228	0	0	0	0	1	1	0	0	0	0	0	0	0	0	0	0
G_Cyp9f2	0.637622	0.32028	0.476699	0.152888	-0.169412	-0.0738122	0.441192	0.106971	1	0	1	0	0	0	1	0	0.569475	0.0773144	0.63473	-0.0689558	-0.172982	0.0377562	0.18069	-0.445069	1	0	1	0	0	0	0	1	1	0	1	0	0	0	0	0
G_DNApol_alpha73	-0.353701	0.870047	0.0957421	0.0926883	0.0522091	0.26603	0.162677	0.0139656	0	1	0	0	0	0	0	0																	0	0	0	0	0	0	0	0
G_DNAprim	0.689494	-0.0590936	-0.609999	0.33497	0.0451107	-0.0851735	0.165864	0.00143023	1	0	1	0	0	0	0	0	0.707612	0.445028	-0.484553	-0.233649	-0.0448651	-0.0757405	-0.0561468	-0.0308197	1	1	1	0	0	0	0	0	1	0	1	0	0	0	0	0
G_Dab	0.199346	0.618239	-0.0856814	0.169372	-0.64039	0.045151	-0.0222631	0.359694	0	1	0	0	1	0	0	0	-0.173563	-0.409317	-0.393945	-0.258217	-0.386398	-0.0502741	0.647898	-0.0941482	0	1	0	0	0	0	1	0	0	1	0	0	0	0	0	0
G_Dap160	0.749638	0.455852	-0.447993	0.0313369	0.0326943	-0.0233844	-0.0775421	-0.144686	1	1	1	0	0	0	0	0	0.988847	-0.0222526	0.00533868	-0.0397509	-0.0482	-0.0822514	0.0548399	-0.0893406	1	0	0	0	0	0	0	0	1	0	0	0	0	0	0	0
G_Dgp_1	0.674239	0.234717	-0.538563	-0.0593123	-0.0851971	-0.376286	0.157556	0.15188	1	0	1	0	0	0	0	0	0.586146	-0.200979	0.560483	-0.381347	0.165002	-0.355918	-0.0503102	0.00631237	1	0	1	0	0	0	0	0	1	0	1	0	0	0	0	0
G_Dhfr	0.638416	-0.68035	0.152266	-0.0916085	0.229585	0.00770404	0.0169494	0.211934	1	1	0	0	0	0	0	0	0.904937	0.195084	0.112898	0.288076	-0.00282277	0.0493235	-0.108314	0.182001	1	0	0	0	0	0	0	0	1	0	0	0	0	0	0	0
G_Dhh1	0.706294	0.172885	0.200474	0.547909	0.123953	-0.0815668	0.189791	-0.269865	1	0	0	1	0	0	0	0	0.385474	0.134199	0.312299	-0.0938973	0.653372	0.50272	-0.0169121	-0.217127	0	0	0	0	1	1	0	0	0	0	0	0	0	0	0	0
G_Dhod	0.906251	-0.166634	0.266441	-0.0117591	-0.258503	-0.0648325	-0.0282489	0.0893769	1	0	0	0	0	0	0	0	0.727232	0.384816	0.460482	0.205959	0.0592064	0.00980477	0.221298	-0.126547	1	0	1	0	0	0	0	0	1	0	0	0	0	0	0	0
G_Dis3	0.702779	0.381702	-0.227804	-0.261015	0.266616	-0.0273054	0.326293	-0.249168	1	0	0	0	0	0	0	0	0.933419	-0.265336	-0.166387	0.0531404	-0.0247765	-0.0727969	0.136835	0.056394	1	0	0	0	0	0	0	0	1	0	0	0	0	0	0	0
G_Dmn	0.908782	-0.223423	0.0253248	0.246615	0.0869411	0.17978	-0.0344461	0.14721	1	0	0	0	0	0	0	0	0.840441	0.363426	0.345395	-0.0234773	0.178666	0.0840218	-0.0519889	-0.00681565	1	0	0	0	0	0	0	0	1	0	0	0	0	0	0	0
G_Dph5	0.926956	-0.113788	-0.0290042	-0.183121	-0.108619	0.184002	-0.209176	-0.0634033	1	0	0	0	0	0	0	0	0.809563	0.0954426	-0.491995	-0.170127	0.115272	0.204092	-0.0447705	0.086892	1	0	1	0	0	0	0	0	1	0	0	0	0	0	0	0
G_Dpit47	0.772467	-0.495231	0.036672	-0.0575806	-0.0589897	-0.379274	0.0766407	0.0133094	1	1	0	0	0	0	0	0	0.237071	-0.0341764	0.680126	0.297315	-0.421133	-0.371793	-0.158834	0.2255	0	0	1	0	1	0	0	0	0	0	0	0	0	0	0	0
G_DppIII	0.861475	0.345704	-0.218727	-0.243861	-0.0875755	0.0220021	-0.151282	0.000141959	1	0	0	0	0	0	0	0	0.871039	-0.270913	0.15437	-0.158465	0.0133587	-0.186777	0.0905458	-0.275123	1	0	0	0	0	0	0	0	1	0	0	0	0	0	0	0
G_Drs	0.36251	-0.337228	0.82801	0.0228747	0.0261915	0.0206946	0.210556	0.152618	0	0	1	0	0	0	0	0	0.440817	0.812226	-0.18106	0.0248887	0.19958	0.128179	-0.207729	0.114693	1	1	0	0	0	0	0	0	0	0	0	0	0	0	0	0
G_E2f2	0.840123	-0.36759	-0.3447	0.154497	0.108201	0.0479059	0.0265792	0.0409226	1	0	0	0	0	0	0	0	0.798626	0.350819	0.00938699	-0.313364	-0.0341474	-0.322564	-0.159946	0.100202	1	0	0	0	0	0	0	0	1	0	0	0	0	0	0	0
G_EfTuM	0.941852	-0.035603	-0.0961057	-0.0363338	-0.183578	0.057285	-0.0922308	-0.2358	1	0	0	0	0	0	0	0	0.790793	-0.0343068	0.356649	0.0251842	-0.40272	0.286231	-0.0110687	-0.0374594	1	0	0	0	1	0	0	0	1	0	0	0	0	0	0	0
G_Eip55E	0.956343	0.00925734	0.212062	0.0218344	-0.022163	-0.177093	0.0131161	-0.0886016	1	0	0	0	0	0	0	0	0.807638	0.238007	0.270527	0.128761	-0.169414	0.407157	-0.0808137	0.0173348	1	0	0	0	0	1	0	0	1	0	0	0	0	0	0	0
G_Elf	0.83917	-0.0179055	0.0429066	0.334342	0.208609	-0.232775	0.277691	0.0838661	1	0	0	0	0	0	0	0	0.608482	0.387333	-0.0607861	0.532506	-0.0736777	-0.15794	-0.315667	-0.249894	1	0	0	1	0	0	0	0	1	0	0	0	0	0	0	0
G_Elongin_B	0.930101	-0.132188	-0.0414937	0.198217	0.0549779	-0.142287	0.186537	-0.135511	1	0	0	0	0	0	0	0	0.778822	-0.0653145	0.506151	-0.00605584	-0.177557	-0.0501581	-0.183268	-0.255569	1	0	1	0	0	0	0	0	1	0	0	0	0	0	0	0
G_FK506_bp1	0.730403	-0.463763	0.0179561	-0.314649	-0.0492479	-0.191478	0.262441	0.210107	1	1	0	0	0	0	0	0	0.875682	0.327722	0.0376367	-0.290565	0.144993	-0.0813227	-0.110783	-0.00504438	1	0	0	0	0	0	0	0	1	0	0	0	0	0	0	0
G_Fer1HCH	0.686415	0.196802	0.440013	0.323246	-0.391431	-0.178764	0.0070598	0.0823344	1	0	1	0	0	0	0	0	0.151311	-0.365662	0.20113	-0.198024	-0.763077	0.339253	0.00237407	-0.257576	0	0	0	0	1	0	0	0	0	0	0	0	0	0	0	0
G_Fer2LCH	0.678847	-0.0268853	0.574289	0.22014	-0.375225	-0.110072	-0.0569365	0.0634276	1	0	1	0	0	0	0	0	0.143609	-0.0428016	0.452522	-0.273042	-0.673764	0.398219	0.0438281	-0.28941	0	0	1	0	1	0	0	0	0	0	1	0	0	0	0	0
G_Fib	0.896522	0.11519	0.307271	-0.290942	-0.00284344	-0.00546605	0.0615667	-0.00937023	1	0	0	0	0	0	0	0	0.882622	0.253969	-0.266747	0.04039	0.260041	-0.101849	-0.00782522	-0.075074	1	0	0	0	0	0	0	0	1	0	0	0	0	0	0	0
G_Fit1	0.286758	0.703833	-0.333893	0.282113	-0.202109	-0.178816	0.32353	-0.231997	0	1	0	0	0	0	0	0	0.650611	-0.219128	0.238296	0.105096	-0.608441	-0.234187	0.173427	-0.0757449	1	0	0	0	1	0	0	0	0	0	0	0	0	0	0	0
G_Fmr1	0.820862	0.380039	-0.406871	-0.0764573	-0.0583211	0.0102955	-0.0788466	0.0253535	1	0	1	0	0	0	0	0	0.95112	-0.238412	-0.0922115	-0.0717644	0.0631946	-0.13537	0.045371	0.0223541	1	0	0	0	0	0	0	0	1	0	0	0	0	0	0	0
G_Fs	-0.0295273	0.426827	0.377491	-0.0204048	0.453302	0.677164	0.0413546	0.0910306	0	1	0	0	1	1	0	0	0.471637	-0.27349	-0.146228	0.509794	0.407575	0.474469	-0.0709368	0.158806	1	0	0	1	1	1	0	0	0	0	0	0	1	1	0	0
G_Fs_2_Ket	0.840866	0.373241	-0.313191	-0.124255	-0.0199813	-0.122365	-0.0693622	-0.14115	1	0	0	0	0	0	0	0	0.924097	-0.0698321	-0.127069	-0.224527	-0.0967551	-0.205613	-0.14562	-0.0420311	1	0	0	0	0	0	0	0	1	0	0	0	0	0	0	0
G_Gap69C	0.965	0.105239	-0.13479	-0.148493	0.0213929	0.0527949	-0.065719	-0.099589	1	0	0	0	0	0	0	0	0.876246	-0.0955411	0.311319	-0.213395	0.0505593	0.164049	-0.202859	-0.099936	1	0	0	0	0	0	0	0	1	0	0	0	0	0	0	0
G_Gbp	0.813617	0.0217871	-0.338754	0.0506906	-0.258202	-0.120692	0.210869	-0.307453	1	0	0	0	0	0	0	0	0.863818	0.00413759	0.0943562	-0.112531	-0.381537	0.0351969	0.219267	0.193253	1	0	0	0	0	0	0	0	1	0	0	0	0	0	0	0
G_Grip71	0.880216	-0.112718	-0.397266	0.0931696	0.00604909	-0.0472528	0.163225	-0.130777	1	0	0	0	0	0	0	0	0.809888	0.299077	-0.14746	-0.44359	0.092958	-0.142016	0.0848323	0.0105866	1	0	0	1	0	0	0	0	1	0	0	0	0	0	0	0
G_Gs1l	0.765698	-0.48576	0.180038	-0.174286	0.20328	-0.258745	-0.0199737	-0.079273	1	1	0	0	0	0	0	0	0.646815	0.319216	0.116935	0.416816	0.315081	0.0617216	0.433267	0.0389356	1	0	0	1	0	0	1	0	1	0	0	0	0	0	0	0
G_Gtp_bp	0.92016	0.190024	0.269718	-0.195578	0.00114287	-0.0626579	-0.0193844	-0.0435321	1	0	0	0	0	0	0	0	0.908653	0.197769	0.238002	-0.0991739	0.207487	0.150263	0.0304046	-0.0469347	1	0	0	0	0	0	0	0	1	0	0	0	0	0	0	0
G_Gyk	0.777299	0.3975	0.333334	0.133402	-0.240178	-0.0684511	0.162739	0.141552	1	0	0	0	0	0	0	0	0.75265	-0.465703	0.394425	-0.0497338	-0.0617287	0.189439	-0.0328024	-0.133494	1	1	0	0	0	0	0	0	1	0	0	0	0	0	0	0
G_Hdac3	0.968633	-0.12828	0.04042	0.0877978	0.128842	0.0507197	-0.126736	0.0267711	1	0	0	0	0	0	0	0	0.898308	0.0191121	-0.171685	-0.234413	0.0507899	0.00625933	-0.262713	-0.19135	1	0	0	0	0	0	0	0	1	0	0	0	0	0	0	0
G_Her	0.502891	-0.228629	-0.249987	-0.0121992	-0.519223	-0.321492	-0.0410887	0.507493	1	0	0	0	1	0	0	1																	0	0	0	0	0	0	0	0
G_His2Av	0.710632	-0.488067	-0.236616	0.194321	0.0746848	0.0730869	0.376856	0.100525	1	1	0	0	0	0	0	0	0.727192	0.547004	-0.36453	0.019975	0.0997292	-0.0276066	0.160782	-0.0462439	1	1	0	0	0	0	0	0	1	1	0	0	0	0	0	0
G_His3_3A	0.919267	-0.327296	-0.130567	0.012121	0.126625	-0.075394	0.0909406	-0.0253426	1	0	0	0	0	0	0	0	0.823904	0.312042	0.307735	0.279785	-0.0233545	-0.0242347	0.134078	0.178106	1	0	0	0	0	0	0	0	1	0	0	0	0	0	0	0
G_Hrp59	0.838756	0.108645	-0.471342	0.0645021	0.118332	-0.0998017	-0.182449	-0.0333335	1	0	1	0	0	0	0	0	0.917242	-0.119701	0.0710987	-0.179917	-0.0796418	0.000453738	-0.296032	-0.113739	1	0	0	0	0	0	0	0	1	0	0	0	0	0	0	0
G_ImpL2	0.736763	0.18548	0.302956	0.174134	0.360894	-0.286638	-0.297022	-0.00668106	1	0	0	0	0	0	0	0	0.679991	0.162265	0.650431	-0.0634973	-0.0259211	-0.169569	-0.132257	0.19306	1	0	1	0	0	0	0	0	1	0	0	0	0	0	0	0
G_InR	0.163794	0.697139	-0.2995	-0.323289	0.384404	0.340086	0.0567259	0.162206	0	1	0	0	0	0	0	0																	0	0	0	0	0	0	0	0
G_Irc	0.741543	0.0305928	0.616606	0.0338774	-0.202144	-0.0085867	-0.144445	0.0776349	1	0	1	0	0	0	0	0	0.295087	-0.191557	0.101131	-0.112105	0.487855	0.725365	0.285358	-0.0885952	0	0	0	0	1	1	0	0	0	0	0	0	0	0	0	0
G_Irp_1B	0.835457	0.52146	0.0292178	-0.0287738	-0.121862	-0.0205024	-0.027557	-0.111264	1	1	0	0	0	0	0	0	0.600305	-0.607217	0.363833	-0.194194	-0.156059	0.0853573	-0.0768259	-0.251581	1	1	0	0	0	0	0	0	1	1	0	0	0	0	0	0
G_JhI_1	0.665484	0.0342976	-0.612096	-0.0816239	-0.218897	0.0161501	0.257364	0.245392	1	0	1	0	0	0	0	0	0.787065	0.231687	-0.0372123	-0.177159	0.0648139	-0.262757	0.419375	-0.212041	1	0	0	0	0	0	1	0	1	0	0	0	0	0	0	0
G_JhI_26	0.417543	0.309277	0.404997	-0.359532	-0.115438	-0.496761	-0.409548	0.0942981	1	0	1	0	0	1	1	0	-0.005547	-0.291838	0.0975645	-0.477694	0.207883	-0.511904	-0.311708	0.524086	0	0	0	1	0	1	0	1	0	0	0	0	0	1	0	0
G_Jheh3	0.667408	0.276084	0.109191	-0.493602	0.214339	-0.353947	-0.218847	-0.0605332	1	0	0	1	0	0	0	0	0.604988	-0.186228	0.402714	-0.463948	0.100863	-0.231388	-0.354958	0.17937	1	0	1	1	0	0	0	0	1	0	0	1	0	0	0	0
G_Jon65Aiii	0.478822	-0.293624	-0.264994	0.0944823	0.459786	-0.167898	0.343336	-0.49789	1	0	0	0	1	0	0	1	0.64228	0.37169	0.537025	0.248338	-0.17515	-0.156757	0.161495	0.133882	1	0	1	0	0	0	0	0	1	0	0	0	0	0	0	0
G_KrT95D	0.492055	0.822489	0.184627	-0.0399266	0.0762117	-0.0539198	-0.171038	0.0879918	1	1	0	0	0	0	0	0	0.868184	-0.151297	-0.324872	0.139324	0.0557397	-0.308125	0.0172956	0.00806624	1	0	0	0	0	0	0	0	1	0	0	0	0	0	0	0
G_L	0.80475	0.141739	-0.461318	-0.312093	-0.0442129	0.0656913	0.051371	0.114727	1	0	1	0	0	0	0	0	0.792669	-0.525171	0.139806	-0.14148	0.128381	-0.156513	-0.0979425	-0.0757547	1	1	0	0	0	0	0	0	1	0	0	0	0	0	0	0
G_Lam	0.957037	-0.0124623	-0.0999291	-0.223125	-0.0490554	0.0439435	0.140101	-0.0137569	1	0	0	0	0	0	0	0	0.897785	0.135199	0.189023	-0.126876	0.198412	0.184423	-0.0847429	-0.208124	1	0	0	0	0	0	0	0	1	0	0	0	0	0	0	0
G_Liprin_alpha	0.55005	0.428687	-0.657986	-0.126266	-0.120365	-0.0320876	-0.221942	0.00298892	1	1	1	0	0	0	0	0	0.855896	-0.19529	-0.246101	-0.0739158	0.33668	-0.193124	0.112225	0.00548147	1	0	0	0	0	0	0	0	1	0	0	0	0	0	0	0
G_Lnk	0.682103	0.557852	-0.205933	-0.207105	0.360577	0.0517319	-0.0378777	-0.0641013	1	1	0	0	0	0	0	0	0.928293	-0.146837	-0.205392	0.0906369	0.126658	-0.211503	-0.0304613	-0.0678717	1	0	0	0	0	0	0	0	1	0	0	0	0	0	0	0
G_MAN1	0.935277	0.187889	0.00377146	-0.217652	0.0455734	-0.139711	0.101589	-0.103204	1	0	0	0	0	0	0	0	0.86088	0.378145	0.0396398	0.107329	-0.243366	-0.120993	0.11138	-0.128569	1	0	0	0	0	0	0	0	1	0	0	0	0	0	0	0
G_MED22	0.833608	-0.150211	-0.443945	0.23028	0.102197	0.0573646	0.104643	-0.0879381	1	0	1	0	0	0	0	0	0.875038	0.388362	-0.0639214	-0.136914	-0.22289	-0.0896099	0.0350025	-0.0414405	1	0	0	0	0	0	0	0	1	0	0	0	0	0	0	0
G_Map60	0.87182	0.0639242	-0.343037	-0.046953	-0.246305	-0.0562024	-0.133177	0.185482	1	0	0	0	0	0	0	0	0.742098	-0.377915	-0.349178	-0.329389	-0.016926	0.0422215	-0.198746	0.185684	1	0	0	0	0	0	0	0	1	0	0	0	0	0	0	0
G_Mcm2	0.846388	0.349163	-0.364895	-0.130351	-0.00628923	-0.020133	0.0343381	-0.0997458	1	0	0	0	0	0	0	0	0.924267	-0.299857	-0.08627	-0.14483	-0.0686055	-0.137404	-0.0266067	0.0557119	1	0	0	0	0	0	0	0	1	0	0	0	0	0	0	0
G_Mcm5	0.931123	0.100903	-0.319166	-0.113457	-0.0549383	-0.0147728	0.0621333	0.0314823	1	0	0	0	0	0	0	0	0.863712	0.121145	-0.277237	-0.363311	-0.0748501	-0.147325	-0.0319309	0.0463025	1	0	0	0	0	0	0	0	1	0	0	0	0	0	0	0
G_Mcm7	0.464581	0.581297	-0.545325	-0.0815667	-0.138167	0.349193	0.0316757	-0.014045	1	1	1	0	0	0	0	0	0.663172	-0.484958	-0.404455	-0.0644439	0.281755	0.239579	0.0798193	0.118859	1	1	1	0	0	0	0	0	1	1	1	0	0	0	0	0
G_Mdh	0.79204	0.297626	-0.0767263	0.173069	-0.315845	-0.333447	0.188246	-0.0432518	1	0	0	0	0	0	0	0	0.458524	-0.301385	0.544181	-0.332255	-0.512663	0.043442	-0.135186	0.0970097	1	0	1	0	1	0	0	0	1	0	0	0	0	0	0	0
G_Mob1	0.694353	0.62249	0.266012	0.234932	-0.0129358	0.0552384	0.0199159	0.0284653	1	1	0	0	0	0	0	0	0.81529	-0.496658	0.117627	0.146463	-0.208877	-0.00759582	0.033485	-0.0923948	1	1	0	0	0	0	0	0	1	1	0	0	0	0	0	0
G_MrgBP	0.867114	-0.242944	-0.155354	0.0723375	0.0312632	-0.274626	-0.11351	0.265411	1	0	0	0	0	0	0	0	0.913948	0.362563	0.0357269	-0.00834379	-0.0267434	-0.057561	0.15799	0.0539665	1	0	0	0	0	0	0	0	1	0	0	0	0	0	0	0
G_Mt2	0.582341	0.66317	0.215026	-0.3275	0.176148	0.0885197	0.16487	0.039317	1	1	0	0	0	0	0	0	0.923062	0.166897	0.0146704	-0.201979	0.0212134	-0.0915622	0.0122263	-0.26478	1	0	0	0	0	0	0	0	1	0	0	0	0	0	0	0
G_Mtch	0.939669	-0.0547907	0.0958243	0.244617	-0.137157	-0.142184	0.0743846	-0.0209396	1	0	0	0	0	0	0	0	0.789292	0.358238	0.236357	-0.00109737	-0.286083	0.0686078	-0.0102561	-0.325823	1	0	0	0	0	0	0	0	1	0	0	0	0	0	0	0
G_Mtr3	0.698266	-0.685088	-0.0784602	0.127337	0.125792	0.0524327	-0.0351203	-0.0300322	1	1	0	0	0	0	0	0	0.456353	0.737167	-0.160142	-0.281451	0.0895054	0.350281	0.099183	0.054052	1	1	0	0	0	0	0	0	1	1	0	0	0	0	0	0
G_Mys45A	0.892332	0.261238	-0.118897	-0.220461	0.0653028	-0.224843	0.104466	-0.0838308	1	0	0	0	0	0	0	0	0.827378	-0.356513	-0.291307	-0.0865106	-0.131927	-0.244093	-0.00322633	0.137856	1	0	0	0	0	0	0	0	1	0	0	0	0	0	0	0
G_NFAT	0.634646	0.61913	-0.377408	-0.0650726	0.111297	0.0488735	-0.195608	-0.119129	1	1	0	0	0	0	0	0	0.820536	-0.470614	-0.196022	0.0885655	0.127132	0.0267629	-0.186991	0.0844442	1	1	0	0	0	0	0	0	1	1	0	0	0	0	0	0
G_NHP2	0.763219	-0.533613	0.268043	0.00491163	-0.054763	0.215863	0.101963	-0.0298467	1	1	0	0	0	0	0	0	0.46068	0.132862	-0.511426	-0.328847	-0.231596	0.306446	0.50156	0.0362804	1	0	1	0	0	0	1	0	1	0	0	0	0	0	0	0
G_NPC1	0.687699	-0.534133	0.417586	0.0222896	-0.0576675	0.076754	0.107866	0.214581	1	1	1	0	0	0	0	0	0.336554	0.188592	0.776519	-0.146718	-0.064935	0.16092	0.406172	0.177676	0	0	1	0	0	0	1	0	0	0	1	0	0	0	0	0
G_Nc73EF	0.510646	0.688294	0.32233	0.164461	-0.116202	-0.27722	-0.179098	-0.110083	1	1	0	0	0	0	0	0	0.536669	-0.524554	0.328069	-0.32656	-0.461636	-0.0351939	-0.044223	0.0790982	1	1	0	0	1	0	0	0	1	1	0	0	0	0	0	0
G_Nmd3	0.818062	0.0317445	0.382549	-0.344907	-0.133209	-0.147871	0.127401	0.0928468	1	0	0	0	0	0	0	0	0.701309	-0.394207	0.480037	-0.00715506	0.327312	-0.107548	-0.0435607	-0.0410163	1	0	1	0	0	0	0	0	1	0	0	0	0	0	0	0
G_Nmt	0.89941	0.131533	-0.318785	-0.189503	-0.0403901	0.140875	-0.00123204	-0.121432	1	0	0	0	0	0	0	0	0.890762	-0.238142	0.087347	-0.130127	0.24371	-0.151669	-0.120793	0.168166	1	0	0	0	0	0	0	0	1	0	0	0	0	0	0	0
G_Nnp_1	0.934669	0.315065	-0.0507732	-0.140377	-0.0196591	-0.0256173	0.0185562	-0.0587895	1	0	0	0	0	0	0	0	0.902348	-0.289315	-0.231767	-0.154281	-0.0431058	0.0129636	-0.0273101	-0.147562	1	0	0	0	0	0	0	0	1	0	0	0	0	0	0	0
G_Noa36	0.790604	-0.533293	-0.244901	0.0968701	0.113141	-0.0779195	-0.0371306	0.0305336	1	1	0	0	0	0	0	0	0.869668	0.402836	0.117078	-0.161455	0.143059	0.136739	-0.0379787	-0.0319335	1	1	0	0	0	0	0	0	1	1	0	0	0	0	0	0
G_Nup153	-0.092098	0.643372	-0.419338	-0.0173511	0.208476	0.532855	-0.191898	0.192933	0	1	1	0	0	1	0	0																	0	0	0	0	0	0	0	0
G_Nup154	0.53622	0.339624	-0.422716	-0.0677189	0.183953	0.55949	-0.146665	0.213238	1	0	1	0	0	1	0	0	0.128701	-0.800797	0.028003	0.0302815	0.53386	0.00275201	-0.225808	0.0667552	0	1	0	0	1	0	0	0	0	0	0	0	0	0	0	0
G_Nup170	0.921006	0.00487015	-0.33436	0.145717	-0.00890743	-0.0268905	0.125868	-0.0452612	1	0	0	0	0	0	0	0	0.90907	0.307838	-0.104886	-0.0510486	-0.248647	0.0219552	0.0416258	0.0343616	1	0	0	0	0	0	0	0	1	0	0	0	0	0	0	0
G_Nup358	0.63325	-0.161234	-0.34538	-0.118098	-0.0883452	0.528095	0.0650764	0.385797	1	0	0	0	0	1	0	0	0.525624	-0.499346	-0.600762	-0.22823	0.149425	0.107294	0.153399	0.0632341	1	1	1	0	0	0	0	0	1	0	0	0	0	0	0	0
G_Nup44A	0.937729	0.0135098	0.0455438	0.133351	-0.115447	-0.178048	-0.234493	0.0246722	1	0	0	0	0	0	0	0	0.904663	0.344932	-0.13442	-0.108038	-0.0415297	-0.13039	-0.0392076	0.112255	1	0	0	0	0	0	0	0	1	0	0	0	0	0	0	0
G_Nup62	0.509265	-0.644463	-0.482081	0.195599	0.0925342	-0.188376	0.0386089	-0.0954805	1	1	1	0	0	0	0	0	0.590258	0.745771	-0.27786	0.0671882	0.0835449	-0.0730836	0.0223359	-0.0296656	1	1	0	0	0	0	0	0	1	1	0	0	0	0	0	0
G_Nup98	0.764604	0.253916	-0.506192	-0.140774	-0.103407	-0.0643744	-0.244962	-0.00415142	1	0	1	0	0	0	0	0	0.837926	0.00209387	-0.189926	-0.401598	0.0328845	-0.189329	-0.205571	0.146071	1	0	0	1	0	0	0	0	1	0	0	0	0	0	0	0
G_Oatp74D	0.376527	0.813806	0.292777	0.228375	0.1694	0.0199256	0.165691	-0.0390782	0	1	0	0	0	0	0	0	0.839086	-0.329143	0.292084	0.218657	-0.203068	-0.052273	-0.0151456	-0.101375	1	0	0	0	0	0	0	0	0	0	0	0	0	0	0	0
G_Oda	0.774337	0.153949	0.143558	0.282655	-0.177389	-0.439756	0.10871	-0.19882	1	0	0	0	0	1	0	0	0.663499	0.212807	0.550368	-0.0812527	-0.113079	-0.397538	0.138611	0.122228	1	0	1	0	0	0	0	0	1	0	0	0	0	0	0	0
G_Orct	0.460656	0.406502	0.597904	0.132344	0.13042	-0.057869	0.151084	-0.452067	1	1	1	0	0	0	0	1	0.66235	-0.135894	0.487134	0.423285	-0.0889534	0.105763	0.258242	-0.201416	1	0	1	1	0	0	0	0	1	0	1	0	0	0	0	0
G_Ost48	0.976367	-0.0728361	0.170497	0.0534998	-0.0477572	0.0645836	0.0149283	0.0528798	1	0	0	0	0	0	0	0	0.867554	0.274365	0.196837	-0.102872	-0.126905	0.239104	0.0470468	-0.217388	1	0	0	0	0	0	0	0	1	0	0	0	0	0	0	0
G_Ote	0.683711	0.146171	-0.488979	0.0728206	0.256702	0.270335	-0.0851652	-0.347189	1	0	1	0	0	0	0	0	0.761633	0.218668	-0.532818	-0.23362	0.104948	0.0482802	0.133264	0.0502173	1	0	1	0	0	0	0	0	1	0	1	0	0	0	0	0
G_PRL_1	0.357811	0.729222	0.285856	0.378268	0.252596	-0.151639	0.0896622	0.143414	0	1	0	0	0	0	0	0	0.676789	-0.0356625	-0.311549	0.601438	-0.0539426	-0.153024	0.23568	-0.00486996	1	0	0	1	0	0	0	0	0	0	0	0	0	0	0	0
G_Pabp2	0.910839	-0.152605	-0.19679	-0.151573	0.188216	-0.110098	-0.138286	-0.136795	1	0	0	0	0	0	0	0	0.909403	0.257533	0.183806	0.113092	0.212161	-0.00698319	-0.0953246	0.0770706	1	0	0	0	0	0	0	0	1	0	0	0	0	0	0	0
G_Pcd	0.350566	-0.0708567	0.132752	0.721082	0.398438	-0.00641144	0.392799	0.146343	0	0	0	1	0	0	0	0	0.816957	-0.151743	-0.0645948	0.343354	0.259184	0.325105	-0.0637527	-0.102753	1	0	0	0	0	0	0	0	0	0	0	0	0	0	0	0
G_Pcl	0.647339	0.612247	-0.413066	-0.0204595	0.145784	-0.0544198	0.049725	-0.0915242	1	1	1	0	0	0	0	0	0.916602	-0.278179	-0.00649336	0.150646	-0.047693	-0.239335	-0.00754087	0.0104312	1	0	0	0	0	0	0	0	1	0	0	0	0	0	0	0
G_Pde8	-0.041083	0.932347	0.277376	0.121339	0.078655	0.160682	-0.0439483	0.0586844	0	1	0	0	0	0	0	0	0.561341	-0.766402	0.0760289	0.0279139	0.115922	0.20466	0.0608844	0.178702	1	1	0	0	0	0	0	0	0	1	0	0	0	0	0	0
G_Pen	0.894415	-0.0397007	-0.398574	0.00974001	-0.0839782	-0.144564	-0.104702	0.0240195	1	0	0	0	0	0	0	0	0.789047	0.320096	0.103031	-0.350002	0.0662759	-0.0253187	0.0473452	-0.366813	1	0	0	0	0	0	0	0	1	0	0	0	0	0	0	0
G_Phax	0.694135	0.451865	-0.44483	-0.165872	0.0901022	0.158085	0.196843	-0.129424	1	1	1	0	0	0	0	0	0.848669	-0.352819	-0.192209	-0.127867	0.281776	0.083676	0.0844737	0.091922	1	0	0	0	0	0	0	0	1	0	0	0	0	0	0	0
G_Pk61C	0.945809	0.214689	0.0618828	0.160296	-0.104304	-0.00290913	-0.137625	-0.000538148	1	0	0	0	0	0	0	0	0.869728	-0.137612	-0.0152366	0.181081	0.356782	0.103579	-0.183547	-0.141074	1	0	0	0	0	0	0	0	1	0	0	0	0	0	0	0
G_Pp4_19C	0.523274	0.303489	-0.739621	0.171461	0.120716	-0.0331719	-0.0566918	0.196859	1	0	1	0	0	0	0	0	0.879486	-0.296524	-0.0950323	0.0828394	0.3034	-0.0719738	-0.156596	0.0305084	1	0	0	0	0	0	0	0	1	0	0	0	0	0	0	0
G_PpD3	0.923959	0.0912328	-0.326476	-0.102199	0.11102	-0.0724209	-0.0578773	-0.00496412	1	0	0	0	0	0	0	0	0.849993	0.188391	-0.135692	-0.197837	0.263076	-0.306296	-0.105871	-0.101167	1	0	0	0	0	0	0	0	1	0	0	0	0	0	0	0
G_PpV	0.938846	-0.016152	0.0620899	0.0704729	0.161236	-0.00550802	0.132846	-0.256534	1	0	0	0	0	0	0	0	0.723349	-0.2438	0.497538	0.0672503	0.0316818	0.193718	-0.35568	0.0148902	1	0	1	0	0	0	0	0	1	0	0	0	0	0	0	0
G_Prat	0.814919	0.420805	0.0986117	-0.339149	-0.021469	0.160725	0.0784252	-0.0405006	1	1	0	0	0	0	0	0	0.89951	-0.306778	-0.250371	-0.0108653	-0.0376989	-0.178422	0.0264724	0.00290203	1	0	0	0	0	0	0	0	1	0	0	0	0	0	0	0
G_Prosbeta3	0.699935	-0.589704	-0.217479	-0.109813	-0.0530336	0.0372279	0.249967	0.190532	1	1	0	0	0	0	0	0	0.611764	0.357187	0.469248	-0.166165	0.200596	-0.40202	0.206767	-0.0758073	1	0	1	0	0	1	0	0	1	0	0	0	0	0	0	0
G_Prx5037	0.778088	-0.318821	0.313272	0.0801784	-0.323776	-0.257349	-0.13139	-0.00645361	1	0	0	0	0	0	0	0	0.793075	0.141562	0.425474	0.074639	0.0220392	-0.105741	-0.0125585	0.390599	1	0	1	0	0	0	0	0	1	0	0	0	0	0	0	0
G_Psf3	0.395403	0.573078	-0.230356	-0.128223	-0.386976	0.361122	0.40687	-0.00546278	0	1	0	0	0	0	1	0	0.639495	-0.628796	-0.214247	0.289946	0.0562353	-0.00931675	0.237932	0.0763631	1	1	0	0	0	0	0	0	0	1	0	0	0	0	0	0
G_Pvr	-0.101134	0.812132	0.407635	0.28956	0.191396	0.142027	0.152916	0.00387109	0	1	1	0	0	0	0	0	0.619912	-0.516774	-0.420025	0.37331	0.100006	0.141069	0.0430589	0.0334061	1	1	1	0	0	0	0	0	0	1	1	0	0	0	0	0
G_RPA2	0.863979	-0.249629	-0.413378	0.0919186	0.0047951	0.102898	0.0270762	-0.0234821	1	0	1	0	0	0	0	0	0.789239	0.0320521	-0.038016	-0.572307	0.0244679	0.0716192	0.196431	-0.0527413	1	0	0	1	0	0	0	0	1	0	0	0	0	0	0	0
G_Rab1	0.88049	-0.443218	0.0893188	0.0333546	0.0177767	-0.056525	0.033128	0.120818	1	1	0	0	0	0	0	0	0.668178	0.413724	0.420072	0.183401	0.247873	-0.173738	0.268468	0.0925915	1	1	1	0	0	0	0	0	1	1	0	0	0	0	0	0
G_Rab7	0.954173	-0.0384119	-0.0190204	-0.196406	-0.214147	-0.0472208	-0.00830644	-0.0313508	1	0	0	0	0	0	0	0	0.519029	-0.155128	0.519109	-0.256616	0.393274	-0.00954241	0.437569	0.158102	1	0	1	0	0	0	1	0	1	0	0	0	0	0	0	0
G_Rac2	0.518405	0.317502	0.534052	-0.341657	-0.353882	0.16416	0.261185	-0.0900482	1	0	1	0	0	0	0	0	0.245346	-0.772169	0.243219	0.239648	0.0629597	0.153637	0.442939	0.0566576	0	1	0	0	0	0	1	0	0	0	0	0	0	0	0	0
G_RanGap	0.874431	-0.371237	0.0152081	0.0777048	-0.0873131	0.203959	0.102023	0.17791	1	0	0	0	0	0	0	0	0.211744	0.54778	-0.354822	0.337069	-0.29932	-0.53577	-0.0398961	0.19327	0	1	0	0	0	1	0	0	0	0	0	0	0	0	0	0
G_Ranbp9	0.610296	0.717347	-0.22597	0.160284	0.055953	0.0993204	0.145668	0.0445451	1	1	0	0	0	0	0	0	0.837626	-0.390329	-0.243996	0.107807	0.102208	0.0564667	-0.227472	-0.0974244	1	0	0	0	0	0	0	0	1	0	0	0	0	0	0	0
G_Rbf	0.500392	0.646023	-0.390031	0.201664	0.269062	0.111985	0.194674	-0.128986	1	1	0	0	0	0	0	0	0.848681	-0.368241	-0.30152	0.109979	0.0102552	0.0181872	0.180485	0.0901041	1	0	0	0	0	0	0	0	1	0	0	0	0	0	0	0
G_Reg_5	0.421819	0.609838	0.507145	-0.224442	0.311959	-0.0361583	-0.00457499	0.20964	1	1	1	0	0	0	0	0	0.780532	-0.36061	-0.000642775	0.336436	0.0904145	-0.310498	0.0122009	-0.206901	1	0	0	0	0	0	0	0	1	0	0	0	0	0	0	0
G_RfC40	0.728968	-0.330454	-0.5555	0.121326	-0.10041	0.116593	0.103405	0.041678	1	0	1	0	0	0	0	0	0.721541	0.401024	-0.244367	-0.401927	0.0161073	0.203665	0.176632	-0.156079	1	1	0	1	0	0	0	0	1	0	0	0	0	0	0	0
G_Rgl	-0.301178	0.209288	-0.545563	0.0134337	0.550013	-0.24443	0.18597	0.41331	0	0	1	0	1	0	0	1	0.777352	0.0539895	-0.313396	0.27666	0.18402	-0.426969	0.0416581	0.0122541	1	0	0	0	0	1	0	0	0	0	0	0	0	0	0	0
G_RhoGAP18B	0.84862	-0.258036	-0.180883	0.0999076	-0.259274	-0.00490076	-0.278957	0.159679	1	0	0	0	0	0	0	0	0.464994	0.798953	-0.0516318	-0.316879	-0.0678654	0.158755	0.109787	0.0226646	1	1	0	0	0	0	0	0	1	0	0	0	0	0	0	0
G_RhoGEF3	0.144915	0.905068	-0.164503	0.0530602	0.340199	0.0351323	0.111798	-0.0225011	0	1	0	0	0	0	0	0	0.844418	-0.338818	0.0748108	-0.0801257	0.251882	-0.240074	0.159334	-0.116945	1	0	0	0	0	0	0	0	0	0	0	0	0	0	0	0
G_Rlc1	0.780955	-0.360843	0.358182	0.122191	-0.0928659	0.311709	0.0178088	0.102824	1	0	0	0	0	0	0	0	0.918612	-0.127737	-0.197162	0.231853	-0.0555323	0.122193	0.159735	0.060639	1	0	0	0	0	0	0	0	1	0	0	0	0	0	0	0
G_RnpS1	0.977694	-0.132417	-0.0256566	-0.0825224	0.0744032	-0.0132627	-0.0385611	-0.109147	1	0	0	0	0	0	0	0	0.864069	-0.0276667	0.0616181	0.00903185	-0.27614	-0.232458	0.311088	-0.147226	1	0	0	0	0	0	0	0	1	0	0	0	0	0	0	0
G_RnrL	0.044564	0.693264	-0.650023	0.258225	0.0238876	0.0612644	-0.097497	0.119826	0	1	1	0	0	0	0	0	0.773883	0.264192	0.025956	-0.41214	0.258725	0.149725	-0.165102	0.210142	1	0	0	1	0	0	0	0	0	0	0	0	0	0	0	0
G_RnrS	0.85876	0.0294904	-0.444196	-0.0549341	-0.030913	0.00676413	0.245564	-0.00559712	1	0	1	0	0	0	0	0	0.868916	0.147302	-0.190153	-0.330702	-0.134204	-0.239978	-0.00526478	0.046232	1	0	0	0	0	0	0	0	1	0	0	0	0	0	0	0
G_Roe1	0.471401	-0.367704	-0.00615922	-0.263936	-0.478948	0.418403	-0.124151	0.391163	1	0	0	0	1	1	0	0	-0.218053	0.189605	-0.123074	-0.531468	0.414846	0.0903542	0.429245	-0.504367	0	0	0	1	1	0	1	1	0	0	0	0	1	0	0	0
G_RpI1	0.953255	-0.186842	0.19857	-0.104782	-0.0254893	-0.0101303	-0.0227712	-0.0686661	1	0	0	0	0	0	0	0	0.791852	0.202039	-0.272072	-0.338236	-0.213156	0.205935	-0.236387	-3.66207e-05	1	0	0	0	0	0	0	0	1	0	0	0	0	0	0	0
G_RpI12	0.807807	-0.417312	0.280499	-0.000318853	0.112145	0.13169	0.25307	-0.0256267	1	1	0	0	0	0	0	0	0.756789	0.0366682	-0.585723	-0.111828	-0.179149	0.0520653	0.173665	0.0733826	1	0	1	0	0	0	0	0	1	0	0	0	0	0	0	0
G_RpI135	0.791945	-0.0952283	0.473047	-0.303129	0.187475	0.032249	0.108952	-0.00601618	1	0	1	0	0	0	0	0	0.927386	-0.0551523	-0.29518	-0.065962	-0.0601039	0.143318	-0.111717	0.0937967	1	0	0	0	0	0	0	0	1	0	0	0	0	0	0	0
G_Rpb5	0.868131	-0.400762	0.147881	0.0216416	-0.152839	0.141268	0.141074	0.013532	1	1	0	0	0	0	0	0	0.843236	0.00657569	0.194688	-0.345622	-0.0889976	0.192724	0.257475	0.142113	1	0	0	0	0	0	0	0	1	0	0	0	0	0	0	0
G_Rpb8	0.871108	0.125441	0.329997	-0.207602	-0.167077	0.208042	0.0462419	0.0102133	1	0	0	0	0	0	0	0	0.820731	-0.298867	-0.213176	-0.184472	-0.298541	0.0116049	0.112987	-0.23575	1	0	0	0	0	0	0	0	1	0	0	0	0	0	0	0
G_Rpd3	0.605938	0.542998	-0.30051	0.388684	-0.0287712	0.0845693	0.297708	-0.000656279	1	1	0	0	0	0	0	0	0.873056	-0.0316612	-0.296965	0.139931	-0.279672	-0.147075	0.0855839	-0.147747	1	0	0	0	0	0	0	0	1	0	0	0	0	0	0	0
G_Rpn11	0.919332	-0.267419	-0.136978	0.0250505	-0.228842	-0.0994661	-0.039586	-0.00980172	1	0	0	0	0	0	0	0	0.741334	0.321089	0.31111	-0.337335	0.15047	-0.176928	0.169287	0.232677	1	0	0	0	0	0	0	0	1	0	0	0	0	0	0	0
G_Rpn12	0.621345	-0.755743	-0.0250049	-0.00560125	-0.100541	-0.0645151	-0.105924	0.12898	1	1	0	0	0	0	0	0	0.350942	0.222597	0.755937	0.0608211	-0.0224144	-0.342115	0.0308195	0.365589	0	0	1	0	0	0	0	0	0	0	0	0	0	0	0	0
G_Rpp30	0.838304	-0.455428	0.233513	-0.0318969	0.123143	0.0342507	-0.0639903	-0.117704	1	1	0	0	0	0	0	0	0.622294	0.43643	-0.308622	-0.313606	-0.0598291	0.375293	0.239659	0.163773	1	1	0	0	0	0	0	0	1	1	0	0	0	0	0	0
G_Rs1	0.945765	0.178386	0.0245011	-0.210527	-0.139561	-0.0802669	-0.00838344	-0.0528633	1	0	0	0	0	0	0	0	0.848224	-0.328068	0.0939709	-0.368395	0.0151932	-0.0831168	-0.0627586	-0.131393	1	0	0	0	0	0	0	0	1	0	0	0	0	0	0	0
G_Rst_1_JH	0.109542	0.924348	0.125289	0.0527225	-0.0131023	-0.0367086	-0.32934	-0.0715481	0	1	0	0	0	0	0	0	0.95497	-0.193091	-0.0243362	-0.029459	0.0230417	0.199027	0.0546325	0.0784859	1	0	0	0	0	0	0	0	0	0	0	0	0	0	0	0
G_Rtc1	0.868327	-0.377123	-0.0752789	0.144848	0.194364	-0.00729479	-0.177235	-0.0888544	1	0	0	0	0	0	0	0	0.853613	0.451249	-0.0840309	-0.194822	-0.104863	0.0305855	-0.0274782	0.100079	1	1	0	0	0	0	0	0	1	0	0	0	0	0	0	0
G_SC35	0.973223	-0.122203	0.102306	-0.117678	-0.0854816	-0.0462035	-0.0312743	0.0562985	1	0	0	0	0	0	0	0	0.90807	0.215231	0.0168342	-0.187269	-0.066505	-0.179794	-0.149647	-0.185979	1	0	0	0	0	0	0	0	1	0	0	0	0	0	0	0
G_SF2	0.866396	-0.130033	-0.465238	-0.013005	-0.0428883	-0.103958	0.0332245	-0.0456491	1	0	1	0	0	0	0	0	0.898541	-0.0461041	-0.0300666	-0.0711705	-0.340833	0.119143	0.0606515	-0.224696	1	0	0	0	0	0	0	0	1	0	0	0	0	0	0	0
G_Sc2	0.792081	-0.386458	0.38145	-0.205961	0.144248	-0.0739459	-0.0744389	-0.059309	1	0	0	0	0	0	0	0	0.447068	0.183263	0.791366	-0.0266666	0.335032	0.0943913	0.0708523	0.115749	1	0	1	0	0	0	0	0	1	0	0	0	0	0	0	0
G_Sec61gamma	0.778828	-0.488503	0.253245	0.0240372	0.161269	0.213641	0.109131	-0.0807544	1	1	0	0	0	0	0	0	0.721796	0.532565	0.164694	0.160828	0.0788224	0.363135	-0.0185941	0.0629962	1	1	0	0	0	0	0	0	1	1	0	0	0	0	0	0
G_SelD	-0.0960635	-0.358478	-0.64485	-0.259076	0.432927	0.0151769	-0.420511	-0.12177	0	0	1	0	1	0	1	0	0.788069	0.296878	-0.442384	0.0970261	0.0299869	-0.135242	0.173991	0.190343	1	0	1	0	0	0	0	0	0	0	1	0	0	0	0	0
G_Set	0.721299	0.0967965	-0.114218	0.337259	0.510739	0.250843	-0.126909	-0.0607144	1	0	0	0	1	0	0	0	0.859328	0.198526	-0.377199	-0.13938	0.153235	0.0650164	-0.157344	0.0892822	1	0	0	0	0	0	0	0	1	0	0	0	0	0	0	0
G_Sir2	0.443633	0.627152	-0.536944	0.232275	-0.0458443	0.202089	-0.148078	-0.0523637	1	1	1	0	0	0	0	0	0.696633	-0.528794	-0.273997	-0.203737	0.135568	0.239921	0.0322069	0.20376	1	1	0	0	0	0	0	0	1	1	0	0	0	0	0	0
G_SmD3	-0.0107113	-0.345276	-0.42383	-0.0590848	0.593482	-0.417795	0.174455	0.374617	0	0	1	0	1	1	0	0	0.540852	0.610532	-0.121172	0.210524	0.0392846	-0.518446	0.042645	-0.0598221	1	1	0	0	0	1	0	0	0	0	0	0	0	1	0	0
G_Smn	0.607201	-0.514715	-0.310817	0.363761	0.213675	0.073211	0.229037	0.184314	1	1	0	0	0	0	0	0	0.725677	0.592115	-0.306358	-0.0859812	0.10402	0.0827669	-0.00601339	-0.061952	1	1	0	0	0	0	0	0	1	1	0	0	0	0	0	0
G_Sodh_2	0.18972	0.15505	0.554569	0.586926	0.390099	0.139638	0.336736	-0.0535657	0	0	1	1	0	0	0	0	0.643274	-0.0948476	0.0784325	0.550801	-0.340919	0.356969	-0.153915	-0.018073	1	0	0	1	0	0	0	0	0	0	0	1	0	0	0	0
G_Spase18_21	0.860669	-0.23369	0.309282	0.082707	-0.144502	-0.038607	-0.2088	0.190193	1	0	0	0	0	0	0	0	0.61836	0.540628	0.237578	0.142133	0.471341	0.135286	-0.0633518	0.0650396	1	1	0	0	1	0	0	0	1	0	0	0	0	0	0	0
G_SpdS	0.845909	-0.297265	0.412102	0.0811803	0.0436677	0.00938486	-0.0494826	-0.123326	1	0	1	0	0	0	0	0	0.754527	0.358044	-0.03997	0.385591	-0.212961	0.290862	-0.115041	-0.0950137	1	0	0	0	0	0	0	0	1	0	0	0	0	0	0	0
G_Spp	0.856509	0.286816	0.382604	-0.174834	0.0509859	-0.019545	-0.0595423	0.0254865	1	0	0	0	0	0	0	0	0.875294	0.0683025	0.0674426	0.268637	0.361345	-0.0406865	0.0487801	-0.133704	1	0	0	0	0	0	0	0	1	0	0	0	0	0	0	0
G_Sptr	0.80777	-0.057734	0.164046	-0.296051	-0.375584	0.206552	0.109712	-0.183992	1	0	0	0	0	0	0	0	0.909752	-0.0969292	-0.00942928	0.0925567	0.12742	0.201702	0.30811	0.0494827	1	0	0	0	0	0	0	0	1	0	0	0	0	0	0	0
G_Srp14	0.0903329	0.782422	0.558249	0.102846	0.117619	0.154997	0.106008	-0.0913244	0	1	1	0	0	0	0	0	0.536575	-0.54081	0.0251012	0.585511	-0.123136	-0.22451	-0.093892	-0.0421498	1	1	0	1	0	0	0	0	0	1	0	0	0	0	0	0
G_Srp19	0.852641	-0.147699	0.455574	-0.155977	0.0330933	0.0224726	-0.128823	0.0334123	1	0	1	0	0	0	0	0	0.870516	0.0132353	0.172974	0.297458	0.268703	-0.178921	0.0150169	-0.138513	1	0	0	0	0	0	0	0	1	0	0	0	0	0	0	0
G_SsRbeta	0.930329	-0.11434	-0.12105	0.274713	-0.013593	0.0133735	-0.175843	0.00321047	1	0	0	0	0	0	0	0	0.835356	0.4346	-0.146442	-0.0809669	-0.157165	0.177292	0.0392507	-0.166217	1	1	0	0	0	0	0	0	1	0	0	0	0	0	0	0
G_Ssl1	0.959118	0.0262631	-0.177457	0.0361219	-0.161362	0.127127	-0.0592798	-0.0299121	1	0	0	0	0	0	0	0	0.914329	0.047513	0.12861	-0.0375496	0.122882	-0.0598671	0.30697	0.175729	1	0	0	0	0	0	0	0	1	0	0	0	0	0	0	0
G_StIP	0.28381	-0.234663	0.0691398	-0.248267	0.694514	0.0649243	0.403463	0.385514	0	0	0	0	1	0	1	0	0.535349	0.570551	-0.0630742	0.17604	0.212266	-0.283387	0.130809	-0.458725	1	1	0	0	0	0	0	1	0	0	0	0	0	0	0	0
G_Su_P_	0.852443	-0.264458	0.289175	-0.253784	0.216996	0.0549073	-0.0440828	-0.0577018	1	0	0	0	0	0	0	0	0.742192	0.0190706	0.108225	0.335747	0.460664	-0.229964	-0.0883069	0.226839	1	0	0	0	1	0	0	0	1	0	0	0	0	0	0	0
G_Su_var_2_10	0.917047	0.0909585	-0.355474	0.155175	0.0160244	-0.00529572	0.000684523	0.00489624	1	0	0	0	0	0	0	0	0.931142	0.106653	-0.297038	-0.123877	-0.074081	-0.082803	0.0740695	0.0138535	1	0	0	0	0	0	0	0	1	0	0	0	0	0	0	0
G_Sucb	0.906566	-0.0743088	0.341117	0.202774	-0.0702149	0.00110002	-0.0978599	-0.0251179	1	0	0	0	0	0	0	0	0.547386	-0.0722394	0.535854	0.140718	-0.159274	0.338635	-0.495451	0.0519213	1	0	1	0	0	0	1	0	1	0	0	0	0	0	0	0
G_Surf4	0.920995	-0.134033	0.152465	0.065476	-0.0512186	-0.302818	-0.0064916	-0.109114	1	0	0	0	0	0	0	0	0.684924	0.163948	0.554827	0.256892	-0.26265	-0.140776	0.0669137	0.192076	1	0	1	0	0	0	0	0	1	0	0	0	0	0	0	0
G_Surf6	0.874856	-0.29342	0.152674	-0.31015	-0.0613287	0.111374	-0.0344159	0.108074	1	0	0	0	0	0	0	0	0.659719	-0.085663	0.228394	-0.273888	0.38959	0.318398	-0.381836	0.176913	1	0	0	0	0	0	0	0	1	0	0	0	0	0	0	0
G_Syx1A	0.963917	0.033449	0.172049	0.160135	-0.0177261	0.022664	0.0960462	-0.0667021	1	0	0	0	0	0	0	0	0.84698	0.368665	0.175993	0.0744536	-0.265013	-0.162136	0.112314	0.0325516	1	0	0	0	0	0	0	0	1	0	0	0	0	0	0	0
G_TFAM	0.977271	0.0947203	-0.0633627	-0.135919	0.058497	-0.0719077	0.0575957	0.0396272	1	0	0	0	0	0	0	0	0.950819	-0.0671629	0.00580731	0.250103	0.0764365	-0.0442891	0.118959	0.0830134	1	0	0	0	0	0	0	0	1	0	0	0	0	0	0	0
G_Tango14	0.741262	-0.236972	-0.563553	0.143932	0.0718413	0.19703	0.02003	-0.108096	1	0	1	0	0	0	0	0	0.900127	0.257421	0.104048	-0.181327	-0.261153	-0.0348658	0.0560813	0.085083	1	0	0	0	0	0	0	0	1	0	0	0	0	0	0	0
G_Tango8	0.934075	-0.200947	-0.0877438	0.0763728	0.0133118	-0.0815225	-0.248363	-0.0713095	1	0	0	0	0	0	0	0	0.635305	0.468512	0.166536	-0.308113	-0.0352565	0.0628022	-0.458056	0.198024	1	1	0	0	0	0	1	0	1	0	0	0	0	0	0	0
G_Tapdelta	0.785738	-0.349141	0.462003	0.0810589	0.00826483	-0.175246	0.0828005	0.0553482	1	0	1	0	0	0	0	0	0.56503	0.198858	0.601466	0.476921	0.0555248	0.195499	0.0927602	-0.0455419	1	0	1	1	0	0	0	0	1	0	1	0	0	0	0	0
G_TfIIEalpha	0.922026	0.155371	-0.243377	-0.04585	-0.118564	-0.0874487	0.177581	-0.10561	1	0	0	0	0	0	0	0	0.87679	-0.259851	-0.160109	-0.0352811	-0.15328	-0.288969	0.0725514	-0.156764	1	0	0	0	0	0	0	0	1	0	0	0	0	0	0	0
G_TfIIFalpha	0.824742	0.178083	-0.355251	-0.254799	0.0263709	0.0380983	-0.0458954	0.304479	1	0	0	0	0	0	0	0	0.772663	0.156704	-0.458932	-0.227525	0.165417	-0.291443	-0.0154948	-0.0592234	1	0	1	0	0	0	0	0	1	0	0	0	0	0	0	0
G_Tfb1	0.804256	0.513718	-0.0780795	-0.128469	0.100967	-0.0928607	-0.213399	0.0480404	1	1	0	0	0	0	0	0	0.902731	-0.00567165	-0.155338	0.152362	0.136314	-0.23498	-0.123812	-0.220397	1	0	0	0	0	0	0	0	1	0	0	0	0	0	0	0
G_Thiolase	0.877378	0.157231	0.149033	-0.207754	-0.180389	0.00848021	-0.316964	-0.0838778	1	0	0	0	0	0	0	0	0.722932	-0.16252	0.468164	-0.178505	-0.202566	0.232488	0.107233	0.305503	1	0	1	0	0	0	0	0	1	0	0	0	0	0	0	0
G_Thor	0.454337	-0.219408	0.0281381	-0.0544366	0.169792	-0.600766	0.582497	0.112385	1	0	0	0	0	1	1	0	0.375396	0.374113	0.458984	0.136862	-0.175106	-0.57216	0.361433	0.0325189	0	0	1	0	0	1	0	0	0	0	0	0	0	1	0	0
G_Tif_IA	0.787676	0.442651	-0.299871	0.217968	-0.182592	-0.0601966	0.0904823	0.0322989	1	1	0	0	0	0	0	0	0.892589	-0.173353	-0.409874	0.0280599	-0.0309714	0.00156332	-0.0191661	0.055865	1	0	1	0	0	0	0	0	1	0	0	0	0	0	0	0
G_Tim10	0.729872	-0.635908	0.0549917	0.123301	-0.0277457	0.059023	0.120226	-0.161162	1	1	0	0	0	0	0	0	0.761558	0.492385	0.0655946	0.180062	-0.211184	0.144381	0.20259	0.185405	1	1	0	0	0	0	0	0	1	1	0	0	0	0	0	0
G_Tim8	0.942009	-0.143874	0.210148	0.0418925	0.0100975	-0.184964	0.00619799	-0.107934	1	0	0	0	0	0	0	0	0.797524	0.226732	0.0399085	0.517254	-0.0584239	0.0881533	-0.117758	0.135466	1	0	0	1	0	0	0	0	1	0	0	0	0	0	0	0
G_Tim9a	0.777821	-0.26276	0.0560357	0.0147135	0.361895	0.301537	0.0626313	-0.311096	1	0	0	0	0	0	0	0	0.682451	0.503556	-0.434498	0.0942104	-0.226835	-0.0517623	0.169569	0.0118811	1	1	1	0	0	0	0	0	1	0	0	0	0	0	0	0
G_Tina_1	0.523141	-0.597632	0.0962556	-0.215761	0.334635	0.0840849	0.384573	-0.215394	1	1	0	0	0	0	0	0	0.952974	0.100831	-0.069786	-0.124554	0.0682936	0.000506181	-0.0156866	0.237444	1	0	0	0	0	0	0	0	1	0	0	0	0	0	0	0
G_Tom40	0.881109	0.234702	0.306471	-0.0874717	-0.0131339	-0.23803	-0.0341515	0.0948046	1	0	0	0	0	0	0	0	0.81159	0.407575	-0.244126	0.155203	-0.0693408	-0.179665	-0.139458	-0.187038	1	1	0	0	0	0	0	0	1	0	0	0	0	0	0	0
G_Top1	0.780228	0.207648	-0.559284	-0.14163	-0.0899462	-0.00764797	-0.0667038	0.0516786	1	0	1	0	0	0	0	0	0.940398	0.0637775	-0.1805	-0.259008	0.00214226	-0.0641442	-0.0100783	0.0877433	1	0	0	0	0	0	0	0	1	0	0	0	0	0	0	0
G_Top2	0.747198	0.53827	-0.295767	-0.148009	-0.189018	0.0632614	-0.0348667	0.0403805	1	1	0	0	0	0	0	0	0.880199	-0.369459	-0.201194	-0.160368	-0.000488345	-0.108045	0.000313668	-0.104299	1	0	0	0	0	0	0	0	1	0	0	0	0	0	0	0
G_Trap1	0.959862	0.168069	0.0657849	-0.0987292	-0.141732	-0.0072973	-0.074346	-0.103313	1	0	0	0	0	0	0	0	0.79913	-0.199422	0.419077	0.0295414	-0.143888	-0.117851	-0.122673	-0.309002	1	0	1	0	0	0	0	0	1	0	0	0	0	0	0	0
G_Tsp42Ec	0.572547	0.307205	0.0903267	0.0135921	-0.65537	0.238818	0.200422	-0.206779	1	0	0	0	1	0	0	0	0.410509	-0.155538	0.181558	-0.539467	-0.451759	0.0862728	0.497394	0.156114	1	0	0	1	1	0	1	0	1	0	0	0	1	0	0	0
G_Tsp42Ee	0.664612	0.325593	0.413963	-0.12476	-0.285763	-0.211472	-0.359639	-0.098128	1	0	1	0	0	0	0	0	0.688018	-0.499807	0.262339	-0.238464	0.0173241	0.0817124	-0.141372	0.352384	1	1	0	0	0	0	0	0	1	0	0	0	0	0	0	0
G_Tudor_SN	0.753625	0.283557	-0.485455	-0.150949	-0.255075	0.0116952	-0.0425225	-0.161815	1	0	1	0	0	0	0	0	0.856513	-0.247391	0.0611847	-0.358617	-0.19575	0.0415232	-0.112667	0.141763	1	0	0	0	0	0	0	0	1	0	0	0	0	0	0	0
G_U2af38	0.818779	-0.296816	-0.393247	-0.0488056	-0.258646	-0.0223741	-0.123728	0.0420635	1	0	0	0	0	0	0	0	0.914327	0.0841363	-0.0773437	-0.284843	-0.125605	0.169678	0.133597	-0.0859934	1	0	0	0	0	0	0	0	1	0	0	0	0	0	0	0
G_UbcD2	0.807345	-0.140853	-0.518779	0.167869	0.0221063	-0.0217068	-0.116103	0.12885	1	0	1	0	0	0	0	0	0.690728	0.599095	-0.0973329	-0.0038787	0.18335	-0.0917955	0.274585	-0.192487	1	1	0	0	0	0	0	0	1	0	0	0	0	0	0	0
G_Uch_L3	0.789179	-0.272914	-0.146488	-0.183272	0.0169286	-0.148257	-0.271877	0.389209	1	0	0	0	0	0	0	0	0.50456	0.635421	-0.0804701	0.259312	0.396795	-0.178893	-0.129661	-0.248357	1	1	0	0	0	0	0	0	1	0	0	0	0	0	0	0
G_Ugt	-0.0381215	0.924975	-0.0134121	-0.0318122	0.0983888	0.179087	0.210954	0.235631	0	1	0	0	0	0	0	0																	0	0	0	0	0	0	0	0
G_Ugt86Dd	-0.134554	0.908448	0.155566	0.270953	-0.146765	0.166866	0.064004	-0.0743034	0	1	0	0	0	0	0	0	0.745746	-0.194183	-0.426514	0.0620031	-0.0268252	0.194117	0.252686	0.343724	1	0	1	0	0	0	0	0	0	0	0	0	0	0	0	0
G_Ulp1	0.856632	-0.0160698	-0.4445	0.0963085	-0.225947	0.0851861	-0.0202613	0.0186504	1	0	1	0	0	0	0	0	0.776436	0.225177	-0.0720343	-0.506334	0.149482	0.0720237	-0.194011	-0.140381	1	0	0	1	0	0	0	0	1	0	0	0	0	0	0	0
G_Unc_76	0.726157	0.586696	-0.0706607	0.215742	-0.108573	0.148761	-0.20119	-0.0505014	1	1	0	0	0	0	0	0	0.299348	-0.145934	0.825384	0.127974	0.327178	0.130244	-0.176972	0.190078	0	0	1	0	0	0	0	0	0	0	0	0	0	0	0	0
G_Vrp1	0.578883	0.706347	0.0299527	0.0943572	0.202051	0.214248	-0.180833	0.191678	1	1	0	0	0	0	0	0	0.731608	0.08288	0.270269	0.193756	0.371301	-0.00851701	0.0698262	-0.452197	1	0	0	0	0	0	0	1	1	0	0	0	0	0	0	0
G_YL_1	0.174608	0.0064064	-0.934441	0.141437	-0.181457	0.0589446	-0.0871259	-0.179706	0	0	1	0	0	0	0	0	0.622105	0.287399	-0.0213316	-0.536775	-0.249249	-0.136454	0.376005	0.140288	1	0	0	1	0	0	0	0	0	0	0	0	0	0	0	0
G_Z4	0.565679	0.591828	-0.246758	-0.246955	-0.402425	-0.0506146	-0.207259	-0.020158	1	1	0	0	1	0	0	0	0.597532	-0.714801	-0.13448	-0.116776	0.0289763	0.0317035	0.161428	0.269053	1	1	0	0	0	0	0	0	1	1	0	0	0	0	0	0
G_Zpr1	0.824014	0.233951	0.373782	-0.324173	0.109363	0.0191128	-0.0298792	0.0908233	1	0	0	0	0	0	0	0	0.897973	-0.259856	0.176153	0.154264	0.129357	-0.125032	0.00436841	-0.197249	1	0	0	0	0	0	0	0	1	0	0	0	0	0	0	0
G_adp	0.63939	0.530514	-0.337414	0.0438952	0.254355	0.295306	0.0463887	0.199766	1	1	0	0	0	0	0	0	0.85805	-0.120754	0.0354514	0.212143	-0.0296331	0.00893053	-0.0905756	-0.440165	1	0	0	0	0	0	0	1	1	0	0	0	0	0	0	0
G_armi	0.954082	0.0901812	-0.0576972	0.0381345	0.0931081	-0.180031	0.126036	-0.140878	1	0	0	0	0	0	0	0																	0	0	0	0	0	0	0	0
G_asf1	0.70067	-0.44378	-0.445812	0.0726133	-0.234979	0.0369975	0.0928585	0.207106	1	1	1	0	0	0	0	0	0.876598	0.240558	-0.152802	-0.282194	0.102226	-0.217801	0.0985365	0.0559369	1	0	0	0	0	0	0	0	1	0	0	0	0	0	0	0
G_asp	0.0319247	0.454957	-0.500651	0.0391649	0.506418	-0.187008	-0.00106045	0.498375	0	1	1	0	1	0	0	1	0.619286	-0.47434	-0.250933	0.13747	0.455467	0.296168	-0.00339486	0.120184	1	1	0	0	1	0	0	0	0	1	0	0	1	0	0	0
G_ball	0.55796	0.353068	-0.419118	-0.469156	0.307523	-0.00943411	-0.222253	-0.155566	1	0	1	1	0	0	0	0	0.804257	-0.128475	-0.100183	-0.415866	0.288404	-0.208938	-0.155994	0.0501747	1	0	0	1	0	0	0	0	1	0	0	1	0	0	0	0
G_bel	0.829679	0.33084	0.0379187	0.339561	-0.225966	0.180313	-0.00899664	0.0422364	1	0	0	0	0	0	0	0	0.833626	-0.11191	0.125444	-0.393842	-0.183821	0.253073	0.131813	-0.0805313	1	0	0	0	0	0	0	0	1	0	0	0	0	0	0	0
G_beta4GalT7	0.762202	-0.454626	0.287071	0.109526	0.273025	0.0170576	-0.0976328	0.183282	1	1	0	0	0	0	0	0	0.696277	0.579603	-0.275897	0.252468	0.125069	-0.0492557	-0.143614	-0.0265905	1	1	0	0	0	0	0	0	1	1	0	0	0	0	0	0
G_betaCop	0.78551	0.438268	0.0941088	-0.233403	0.140094	-0.0548253	-0.304145	-0.111471	1	1	0	0	0	0	0	0	0.938374	-0.0792961	0.0915817	0.197532	-0.253185	-0.0149648	-0.00290254	-0.0377599	1	0	0	0	0	0	0	0	1	0	0	0	0	0	0	0
G_blp	0.917097	-0.163927	0.10703	0.174943	-0.120779	-0.0556588	-0.238209	0.12479	1	0	0	0	0	0	0	0	0.661397	0.325627	-0.15811	0.120301	-0.450743	0.388767	-0.207718	-0.13998	1	0	0	0	1	0	0	0	1	0	0	0	0	0	0	0
G_bmm	0.883566	0.320504	-0.105194	-0.235464	0.0925381	-0.120782	0.00946956	-0.16382	1	0	0	0	0	0	0	0	0.87123	0.00280546	0.361426	-0.237412	-0.0509754	-0.196167	0.0711483	-0.0884035	1	0	0	0	0	0	0	0	1	0	0	0	0	0	0	0
G_bonsai	0.884033	-0.341534	0.265263	0.122626	-0.0696337	0.0430862	-0.0530252	0.0831932	1	0	0	0	0	0	0	0	0.842286	-0.102255	0.113779	0.473009	0.0335991	0.163464	-0.124717	-0.00334336	1	0	0	1	0	0	0	0	1	0	0	0	0	0	0	0
G_bor	0.915669	0.323152	0.0312128	-0.0898922	-0.127214	0.127477	-0.119566	-0.0365836	1	0	0	0	0	0	0	0	0.684809	-0.258176	0.358991	-0.0749854	-0.159753	0.0209867	-0.184559	-0.519481	1	0	0	0	0	0	0	1	1	0	0	0	0	0	0	0
G_bsf	0.895466	0.272877	0.229977	-0.183144	-0.159536	0.024487	-0.0952737	-0.0460342	1	0	0	0	0	0	0	0	0.699451	-0.521181	0.174514	-0.241467	-0.262358	0.12526	-0.250448	-0.0559565	1	1	0	0	0	0	0	0	1	0	0	0	0	0	0	0
G_bun	0.922576	0.327093	-0.089629	0.0663252	-0.0890582	0.0633632	-0.118999	-0.0576597	1	0	0	0	0	0	0	0	0.947055	-0.20922	-0.121253	-0.0798181	-0.186338	0.0541779	0.0237278	-0.00454318	1	0	0	0	0	0	0	0	1	0	0	0	0	0	0	0
G_bys	0.947783	-0.125817	0.155147	-0.192464	0.0214703	-0.0613522	0.137973	-0.0387727	1	0	0	0	0	0	0	0	0.931158	-0.137163	-0.0131451	-0.274584	-0.0733974	-0.0801807	-0.161334	-0.0267851	1	0	0	0	0	0	0	0	1	0	0	0	0	0	0	0
G_cbt	0.516862	0.193832	0.663454	-0.0751782	-0.452879	-0.0464091	0.188	0.0828424	1	0	1	0	1	0	0	0	0.526181	-0.463429	0.304868	0.443582	0.304372	0.0567618	0.303928	0.174415	1	1	0	1	0	0	0	0	1	0	0	0	0	0	0	0
G_cdc2	0.80469	-0.310887	-0.348719	0.166067	0.101232	0.175008	0.24588	-0.0728514	1	0	0	0	0	0	0	0	0.785489	0.38303	-0.394253	-0.227242	-0.0545432	-0.135252	0.0861569	-0.0230194	1	0	0	0	0	0	0	0	1	0	0	0	0	0	0	0
G_cdc2c	0.846803	-0.190964	-0.395999	0.186875	-0.100375	0.0589472	0.199341	-0.0378619	1	0	0	0	0	0	0	0	0.835389	0.129164	-0.284702	-0.364009	-0.260841	0.00611553	-0.00650886	0.0613697	1	0	0	0	0	0	0	0	1	0	0	0	0	0	0	0
G_ced_6	0.925674	-0.105023	-0.0120406	-0.314037	0.111733	-0.0265188	-0.112888	0.0860377	1	0	0	0	0	0	0	0	0.66757	-0.0776656	0.250062	-0.0138229	0.553075	0.0528263	0.366163	0.206975	1	0	0	0	1	0	0	0	1	0	0	0	0	0	0	0
G_cenG1A	0.175092	0.954892	-0.0531355	0.169002	0.118619	0.0396995	-0.0101529	0.101931	0	1	0	0	0	0	0	0	0.83756	-0.379597	-0.329901	0.128199	0.0997966	0.0344507	-0.0623899	0.118702	1	0	0	0	0	0	0	0	0	0	0	0	0	0	0	0
G_cmet	0.689311	-0.0349766	-0.643013	0.196375	0.0788363	0.101489	-0.197206	-0.12725	1	0	1	0	0	0	0	0	0.807557	0.497742	-0.113983	-0.215351	-0.0879962	0.153318	0.00970599	-0.0969126	1	1	0	0	0	0	0	0	1	0	0	0	0	0	0	0
G_cora	0.393726	0.682614	0.589322	-0.0152526	0.119013	0.0912087	0.0385474	0.0866952	0	1	1	0	0	0	0	0	0.801943	-0.45228	0.126644	0.138481	-0.0901326	0.0551607	0.0212303	-0.324802	1	1	0	0	0	0	0	0	0	1	0	0	0	0	0	0
G_cpsf	0.555472	0.680346	-0.365728	0.059305	0.0081963	0.159562	0.254397	0.0325797	1	1	0	0	0	0	0	0	0.900143	0.0321237	-0.200207	-0.197905	0.0120379	-0.274238	0.150923	0.106452	1	0	0	0	0	0	0	0	1	0	0	0	0	0	0	0
G_csul	0.925433	-0.172648	-0.217596	-0.0840587	0.0296644	-0.113825	-0.0578355	0.205358	1	0	0	0	0	0	0	0	0.694742	0.122716	0.0974269	-0.513479	0.169242	-0.314485	-0.301929	-0.102057	1	0	0	1	0	0	0	0	1	0	0	0	0	0	0	0
G_cue	0.893938	0.394954	-0.0313928	-0.00757352	-0.0150635	-0.0916815	0.187355	0.0104203	1	0	0	0	0	0	0	0	0.804763	-0.485919	0.0841804	0.0248974	-0.279053	-0.137829	0.107436	-0.0110637	1	1	0	0	0	0	0	0	1	0	0	0	0	0	0	0
G_dUTPase	0.910565	-0.165594	-0.25806	0.135394	0.0760599	-0.0172114	0.195166	0.119805	1	0	0	0	0	0	0	0	0.888276	0.150496	-0.378335	-0.118946	-0.0161199	-0.140506	-0.104655	-0.00872585	1	0	0	0	0	0	0	0	1	0	0	0	0	0	0	0
G_dod	0.874715	-0.128327	-0.131887	0.103919	-0.0544116	0.319883	0.286075	0.0555661	1	0	0	0	0	0	0	0	0.79941	0.219839	-0.0832657	0.189126	0.232103	-0.249746	0.377805	-0.10455	1	0	0	0	0	0	0	0	1	0	0	0	0	0	0	0
G_dom	0.764186	0.531662	-0.28761	0.143731	-0.0154626	-0.156962	0.0443358	0.0560012	1	1	0	0	0	0	0	0	0.933951	-0.242295	-0.083478	-0.101212	-0.0330079	-0.105498	-0.19736	0.025425	1	0	0	0	0	0	0	0	1	0	0	0	0	0	0	0
G_dpa	0.792071	0.436161	-0.348526	0.0471287	-0.214785	0.0106828	0.0918303	0.0633756	1	1	0	0	0	0	0	0	0.920809	-0.163866	-0.292398	-0.163877	0.0664284	0.0381797	-0.0747269	0.0381026	1	0	0	0	0	0	0	0	1	0	0	0	0	0	0	0
G_dre4	0.764542	0.4132	0.109249	-0.126729	0.266165	0.249224	0.236314	0.16717	1	1	0	0	0	0	0	0	0.882761	-0.183435	-0.263824	0.195478	-0.108581	-0.210105	0.0137225	-0.152143	1	0	0	0	0	0	0	0	1	0	0	0	0	0	0	0
G_drongo	0.795241	0.510008	0.0066164	0.252537	0.0823421	-0.0406036	-0.138393	-0.126818	1	1	0	0	0	0	0	0	0.917247	-0.234058	0.0324933	0.298698	-0.0480767	0.0917941	-0.019325	-0.0498794	1	0	0	0	0	0	0	0	1	0	0	0	0	0	0	0
G_dup	0.812795	0.326829	-0.428362	-0.0957487	-0.176359	-0.0155629	0.0916444	0.0119227	1	0	1	0	0	0	0	0	0.890195	-0.128618	-0.0683082	-0.401234	-0.0715112	-0.137043	0.0326508	-0.0198882	1	0	0	1	0	0	0	0	1	0	0	0	0	0	0	0
G_eIF2B_beta	0.643519	-0.423271	-0.0406529	0.010386	0.202645	0.438236	0.405752	0.0849311	1	1	0	0	0	1	1	0	0.773631	-0.0692254	0.454923	0.23792	0.168018	0.0646099	0.127874	-0.290491	1	0	1	0	0	0	0	0	1	0	0	0	0	0	0	0
G_eIF2B_epsilon	0.749245	0.619095	0.116543	-0.0543523	0.0247726	0.135456	-0.123215	-0.0683608	1	1	0	0	0	0	0	0	0.812943	-0.51579	-0.0510625	0.145593	0.0250468	0.113166	-0.160334	-0.100692	1	1	0	0	0	0	0	0	1	1	0	0	0	0	0	0
G_eIF4AIII	0.922217	-0.146217	-0.171749	0.259244	-0.0199945	-0.0348094	0.139439	0.101868	1	0	0	0	0	0	0	0	0.954353	0.213982	0.121332	0.01255	-0.10434	-0.114503	-0.00558687	-0.067182	1	0	0	0	0	0	0	0	1	0	0	0	0	0	0	0
G_eIF5	0.987577	0.027395	-0.105965	0.00317764	-0.110358	-0.00454885	-0.020325	-0.00946809	1	0	0	0	0	0	0	0	0.84089	-0.224758	0.250871	-0.292813	-0.109412	0.221946	-0.127144	0.127729	1	0	0	0	0	0	0	0	1	0	0	0	0	0	0	0
G_eIF6	0.713196	-0.408288	0.0817566	-0.21786	-0.0252262	0.34594	-0.186492	-0.339728	1	1	0	0	0	0	0	0	0.705181	0.56711	-0.173009	-0.237935	-0.0735178	0.220317	0.192027	-0.061173	1	1	0	0	0	0	0	0	1	1	0	0	0	0	0	0
G_eIF_3p66	0.900833	-0.0212455	0.263869	-0.315316	-0.0581832	-0.115587	0.0057755	0.0471035	1	0	0	0	0	0	0	0	0.795454	-0.221688	0.429739	-0.0575905	0.262639	-0.126772	-0.178087	-0.115544	1	0	1	0	0	0	0	0	1	0	0	0	0	0	0	0
G_e_y_1	0.240237	0.385082	-0.0701882	-0.28512	-0.0755543	0.437716	-0.576784	-0.421657	0	0	0	0	0	1	1	1	0.490347	0.426135	0.363728	-0.219762	0.189722	0.459959	0.0486712	0.383993	1	1	0	0	0	1	0	0	0	0	0	0	0	1	0	0
G_emb	0.780758	-0.143837	-0.535568	0.177963	0.0173589	0.15797	0.113977	-0.113918	1	0	1	0	0	0	0	0	0.836511	0.345627	-0.349311	-0.0745869	-0.172872	-0.130685	-0.0358498	0.0704369	1	0	0	0	0	0	0	0	1	0	0	0	0	0	0	0
G_emc	0.959863	0.103928	0.0892848	-0.110698	0.0703321	-0.15905	0.0323221	-0.127855	1	0	0	0	0	0	0	0	0.652117	-0.531354	0.42957	0.266855	0.178937	-0.0220244	-0.0182985	0.0618512	1	1	1	0	0	0	0	0	1	0	0	0	0	0	0	0
G_emp	0.147646	0.87664	0.357724	0.248386	-0.0577386	-0.0552947	0.116686	-0.00577246	0	1	0	0	0	0	0	0	0.728359	-0.594023	0.282755	-0.0137757	-0.116757	0.132603	0.070587	0.0170558	1	1	0	0	0	0	0	0	0	1	0	0	0	0	0	0
G_fng	0.567127	0.424442	0.137205	0.432623	0.124964	-0.264575	0.383863	0.243435	1	1	0	1	0	0	0	0	0.651913	-0.152482	0.100293	0.246313	-0.455498	-0.294592	-0.228537	-0.366792	1	0	0	0	1	0	0	0	1	0	0	0	0	0	0	0
G_for	0.48293	0.831766	-0.230243	0.0796159	-0.0112872	0.0226718	0.0623061	-0.105212	1	1	0	0	0	0	0	0	0.859321	-0.442088	-0.0300836	0.065397	0.0406865	-0.000599147	0.184578	0.158808	1	1	0	0	0	0	0	0	1	1	0	0	0	0	0	0
G_gammaSnap	0.804355	-0.182408	0.171466	0.296479	0.346873	0.0643066	0.239617	0.143415	1	0	0	0	0	0	0	0	0.81503	0.0374434	0.03297	0.437511	-0.204098	0.100117	0.299939	0.013392	1	0	0	1	0	0	0	0	1	0	0	0	0	0	0	0
G_gem	0.263827	0.737385	0.350035	0.0304754	0.208408	0.398802	0.239124	0.0595652	0	1	0	0	0	0	0	0	0.892822	-0.354354	-0.0801772	-0.138428	-0.0478717	-0.0106417	0.202016	-0.0921748	1	0	0	0	0	0	0	0	0	0	0	0	0	0	0	0
G_geminin	0.871824	-0.322609	-0.190453	0.0850801	0.0585589	0.168349	0.137293	0.204246	1	0	0	0	0	0	0	0	0.620869	0.635269	-0.106408	-0.0809229	0.350943	0.146543	0.128762	0.178515	1	1	0	0	0	0	0	0	1	0	0	0	0	0	0	0
G_glec	0.983095	0.0296113	0.00111465	-0.0758369	0.0316913	-0.149324	-0.0178155	0.0572252	1	0	0	0	0	0	0	0	0.873437	-0.114209	0.0331388	0.147802	-0.278946	0.0541323	-0.300271	-0.173831	1	0	0	0	0	0	0	0	1	0	0	0	0	0	0	0
G_gp210	0.94213	-0.247823	-0.122428	-0.00124236	-0.155341	0.033028	0.0544381	0.0883136	1	0	0	0	0	0	0	0	0.671693	0.329202	-0.561856	-0.316067	-0.0772347	-0.10551	0.0666063	-0.0577954	1	0	1	0	0	0	0	0	1	0	0	0	0	0	0	0
G_gwl	0.674405	0.612761	-0.266315	-0.143008	-0.182401	-0.143803	-0.0533388	0.146741	1	1	0	0	0	0	0	0																	0	0	0	0	0	0	0	0
G_hoip	0.918924	-0.207033	0.199535	0.0766933	-0.0677605	0.101323	0.228389	0.000488626	1	0	0	0	0	0	0	0	0.908057	0.0996622	-0.321889	-0.208886	-0.0649304	0.101106	-0.0495741	0.0368556	1	0	0	0	0	0	0	0	1	0	0	0	0	0	0	0
G_icln	0.873762	-0.448146	-0.117965	-0.034036	-0.0590853	0.113197	0.044987	0.0479915	1	1	0	0	0	0	0	0	0.80047	0.261316	-0.510634	0.126881	0.108641	0.0198703	-0.0264251	-0.0349434	1	0	1	0	0	0	0	0	1	0	0	0	0	0	0	0
G_inaF	0.312411	0.679743	0.471745	0.431002	0.134218	0.0679188	-0.0969896	0.0029199	0	1	1	1	0	0	0	0	0.685213	-0.304846	0.0228011	0.300599	0.135147	0.497367	-0.27839	-0.0594432	1	0	0	0	0	1	0	0	0	0	0	0	0	0	0	0
G_jagn	0.851932	-0.268193	-0.103361	0.326471	0.0937838	-0.247896	-0.0758407	0.0949587	1	0	0	0	0	0	0	0	0.516783	-0.0918366	0.761194	-0.127168	0.245506	-0.122	0.0142323	0.231416	1	0	1	0	0	0	0	0	1	0	0	0	0	0	0	0
G_kay	0.499242	0.736135	0.380831	-0.0935142	0.139478	-0.0883507	0.160556	-0.0452466	1	1	0	0	0	0	0	0	0.700142	-0.427218	0.445782	0.156924	-0.0105633	-0.0313386	0.315197	0.0591293	1	1	1	0	0	0	0	0	1	1	0	0	0	0	0	0
G_krz	0.968382	0.0566867	-0.197228	0.109799	0.0648671	0.0585441	-0.00183395	-0.0207173	1	0	0	0	0	0	0	0	0.803112	-0.0770976	0.187627	-0.40856	0.338695	-0.148898	-0.0512272	0.0862148	1	0	0	1	0	0	0	0	1	0	0	0	0	0	0	0
G_kuz	0.557598	0.63276	-0.333089	0.197387	0.298353	0.126249	0.149796	-0.106758	1	1	0	0	0	0	0	0																	0	0	0	0	0	0	0	0
G_l_1_1Bi	0.940234	0.0755857	0.106081	-0.267431	-0.0383532	-0.0969541	0.043881	-0.121154	1	0	0	0	0	0	0	0	0.771806	0.310349	0.00473971	-0.182904	0.316103	0.364611	-0.0371667	0.200694	1	0	0	0	0	0	0	0	1	0	0	0	0	0	0	0
G_l_1_G0020	0.356869	0.815228	-0.0409108	-0.282576	0.319118	-0.142905	0.0473906	0.044959	0	1	0	0	0	0	0	0	0.872819	-0.149912	-0.0344433	0.223265	0.256407	0.104089	0.218358	0.201047	1	0	0	0	0	0	0	0	0	0	0	0	0	0	0	0
G_l_1_G0320	0.457178	0.406537	0.414022	-0.000670626	0.579372	0.113897	-0.24673	-0.211612	1	1	1	0	1	0	0	0	0.841009	0.03409	-0.313602	0.395116	-0.103972	0.104041	-0.0899688	0.0857362	1	0	0	0	0	0	0	0	1	0	0	0	0	0	0	0
G_l_1_G0431	0.862727	0.257744	-0.104415	-0.339865	-0.204108	-0.0326702	0.0943497	-0.105971	1	0	0	0	0	0	0	0	0.803778	-0.447056	0.132853	-0.30274	-0.118499	-0.105528	0.139884	0.00588573	1	1	0	0	0	0	0	0	1	0	0	0	0	0	0	0
G_l_1_G0469	0.189537	0.37339	0.430338	-0.222718	0.637338	-0.381555	-0.140027	-0.135907	0	0	1	0	1	0	0	0	0.714933	0.0228556	-0.0414859	0.386566	-0.0181531	-0.326809	-0.40271	0.260549	1	0	0	0	0	0	1	0	0	0	0	0	0	0	0	0
G_l_2_03709	0.870189	-0.150629	0.136551	-0.0118961	-0.433625	-0.0962813	-0.0257903	-0.0576927	1	0	0	0	1	0	0	0	0.602744	0.426179	0.279889	0.121694	-0.335854	0.188684	0.320434	-0.332936	1	1	0	0	0	0	0	0	1	0	0	0	0	0	0	0
G_l_2_09851	0.906029	-0.103028	0.205193	-0.29394	0.0890366	-0.0304703	-0.174733	-0.0245661	1	0	0	0	0	0	0	0	0.939465	-0.0818564	-0.187729	-0.139831	0.19415	0.0905176	-0.0436892	-0.0900786	1	0	0	0	0	0	0	0	1	0	0	0	0	0	0	0
G_l_2_35Df	0.911434	0.293956	-0.142098	-0.180579	-0.0998685	-0.0987012	0.0781112	-0.0652738	1	0	0	0	0	0	0	0	0.848532	-0.258907	0.105983	-0.15768	-0.0436645	-0.251802	-0.06604	-0.327404	1	0	0	0	0	0	0	0	1	0	0	0	0	0	0	0
G_l_2_37Bb	0.812449	-0.339294	0.0249705	-0.346163	-0.100123	0.24584	0.184045	-0.00431237	1	0	0	0	0	0	0	0	0.694011	0.044329	0.399367	-0.145153	0.23553	-0.045559	0.518155	-0.0989188	1	0	0	0	0	0	1	0	1	0	0	0	0	0	0	0
G_l_2_44DEa	0.801823	0.321906	-0.308522	0.344731	-0.0909249	-0.0197418	-0.160707	0.0703366	1	0	0	0	0	0	0	0	0.841193	0.0672855	0.0930657	-0.469428	-0.0707651	-0.0479196	0.0325402	-0.224676	1	0	0	1	0	0	0	0	1	0	0	0	0	0	0	0
G_l_2_k14505	0.637944	-0.730313	-0.201227	-0.0411506	0.102794	-0.0510856	0.0625815	-0.0197942	1	1	0	0	0	0	0	0	0.775639	0.507267	0.134146	-0.115939	0.132002	-0.141909	0.268437	-0.00245496	1	1	0	0	0	0	0	0	1	1	0	0	0	0	0	0
G_l_2_k14708	0.815381	0.296087	0.492372	0.0243338	-0.0654999	-0.00965669	-0.00328291	-0.00834832	1	0	1	0	0	0	0	0	0.699704	-0.346057	-0.103299	0.332936	-0.407264	0.0942873	-0.197791	-0.235087	1	0	0	0	1	0	0	0	1	0	0	0	0	0	0	0
G_l_2_tid	0.740033	0.242742	0.209753	-0.300128	-0.0761414	0.0604839	-0.230193	0.443745	1	0	0	0	0	0	0	1	0.0981958	-0.263012	0.109922	-0.246679	0.423647	-0.232649	-0.346731	-0.703153	0	0	0	0	1	0	0	1	0	0	0	0	0	0	0	1
G_l_3_s1921	0.863341	-0.363408	0.0914062	-0.120112	0.234537	0.0739676	0.175569	0.0921471	1	0	0	0	0	0	0	0	0.810849	0.528597	-0.0559114	0.051759	0.146775	0.0172286	0.035976	-0.184851	1	1	0	0	0	0	0	0	1	0	0	0	0	0	0	0
G_lic	0.896781	0.0774008	-0.426818	0.0211927	0.0600204	0.0019188	0.0591048	0.00846068	1	0	1	0	0	0	0	0	0.909079	-0.165961	0.226356	-0.203622	0.219071	0.00847073	-0.0326502	-0.0648342	1	0	0	0	0	0	0	0	1	0	0	0	0	0	0	0
G_lin19	0.696145	0.28504	-0.612791	0.086554	-0.037284	-0.122611	0.057931	0.177062	1	0	1	0	0	0	0	0	0.909512	-0.0082937	-0.171299	-0.104377	-0.114666	-0.332699	-0.0421607	-0.0828594	1	0	0	0	0	0	0	0	1	0	0	0	0	0	0	0
G_lwr	0.749921	-0.293311	-0.117455	0.147778	-0.103191	-0.249031	0.358193	0.339097	1	0	0	0	0	0	0	0	0.382606	0.280414	0.303729	0.187401	0.0198789	-0.345981	-0.103896	-0.718831	0	0	0	0	0	0	0	1	0	0	0	0	0	0	0	0
G_mRpL1	0.939009	-0.121788	0.0374214	-0.016559	0.218717	-0.18399	0.0153669	-0.140816	1	0	0	0	0	0	0	0	0.937728	0.0628308	-0.0779137	0.158717	-0.195768	0.00175691	-0.178991	0.122848	1	0	0	0	0	0	0	0	1	0	0	0	0	0	0	0
G_mRpL10	0.876416	-0.421281	-0.0352411	0.12665	0.118564	-0.0652737	0.0751466	-0.114761	1	1	0	0	0	0	0	0	0.853175	0.332013	0.335946	0.142934	-0.0421202	-0.0828132	-0.0367142	0.136343	1	0	0	0	0	0	0	0	1	0	0	0	0	0	0	0
G_mRpL12	0.965557	-0.0151746	0.111868	-0.229194	0.0042026	0.000118176	0.0322999	-0.0369393	1	0	0	0	0	0	0	0	0.955178	-0.0388432	0.167394	-0.0874929	-0.160291	0.0910907	-0.125925	-0.0245349	1	0	0	0	0	0	0	0	1	0	0	0	0	0	0	0
G_mRpL13	0.741381	-0.350035	0.337857	0.290497	-0.276387	0.132639	0.0465924	-0.182047	1	0	0	0	0	0	0	0	0.809658	0.160217	0.0254286	-0.0051294	-0.289834	0.456527	0.145575	-0.0670659	1	0	0	0	0	1	0	0	1	0	0	0	0	0	0	0
G_mRpL14	0.364151	-0.704053	0.418958	-0.137275	-0.130786	0.337739	0.000863884	0.214849	0	1	1	0	0	0	0	0	0.413549	0.337149	0.0351258	0.485075	0.433797	0.522002	0.0622109	0.119329	1	0	0	1	1	1	0	0	0	0	0	0	0	0	0	0
G_mRpL15	0.666497	0.243536	0.550957	0.414113	0.0973257	-0.0270008	-0.045739	0.0955783	1	0	1	1	0	0	0	0	0.842678	0.063154	-0.201166	0.441369	0.0838194	-0.0252342	-0.192245	0.0775293	1	0	0	1	0	0	0	0	1	0	0	1	0	0	0	0
G_mRpL17	0.831612	-0.501213	0.143117	-0.0242786	-0.0127748	0.150191	0.112091	0.0291597	1	1	0	0	0	0	0	0	0.867565	0.36157	0.101258	0.22282	0.00815046	0.0401776	-0.0589769	0.227017	1	0	0	0	0	0	0	0	1	0	0	0	0	0	0	0
G_mRpL18	0.678329	-0.706078	0.0916681	-0.0714771	0.13857	-0.0867723	-0.0322066	-0.00664837	1	1	0	0	0	0	0	0	0.621797	0.255025	-0.105315	0.566839	0.278965	-0.176299	0.262504	0.195249	1	0	0	1	0	0	0	0	1	0	0	0	0	0	0	0
G_mRpL20	0.816604	-0.361894	0.272163	-0.106641	0.182524	-0.0334606	-0.163548	0.235717	1	0	0	0	0	0	0	0	0.729006	0.334167	-0.244598	0.214623	0.155744	0.0648309	-0.466561	0.0696675	1	0	0	0	0	0	1	0	1	0	0	0	0	0	0	0
G_mRpL21	0.558959	0.318867	0.4788	0.134683	-0.226455	0.172681	0.423005	-0.280117	1	0	1	0	0	0	1	0	0.738045	-0.411755	-0.137033	0.426618	-0.200228	0.0686918	0.200236	-0.00786285	1	1	0	1	0	0	0	0	1	0	0	0	0	0	0	0
G_mRpL23	0.349369	-0.441617	0.5674	0.550889	0.0805716	-0.0853815	-0.166683	-0.126211	0	1	1	1	0	0	0	0	0.242949	0.276423	-0.202663	0.602978	-0.485815	0.186121	-0.328502	0.285203	0	0	0	1	1	0	0	0	0	0	0	1	0	0	0	0
G_mRpL24	0.809018	-0.483983	0.2854	-0.0861208	-0.0234229	0.0916932	-0.0985159	0.0609831	1	1	0	0	0	0	0	0	0.713455	0.297243	0.494851	0.0224811	0.173884	0.108518	-0.22239	0.256469	1	0	1	0	0	0	0	0	1	0	0	0	0	0	0	0
G_mRpL28	0.683019	-0.0823635	0.66142	0.107706	-0.17396	0.0784608	-0.00935038	-0.202776	1	0	1	0	0	0	0	0	0.490284	-0.201255	0.395303	0.46644	-0.228448	0.369123	0.395852	0.0121583	1	0	0	1	0	0	0	0	1	0	0	0	0	0	0	0
G_mRpL30	0.923967	-0.0319713	0.325046	0.0570531	-0.178643	-0.0407955	0.042002	-0.0318014	1	0	0	0	0	0	0	0	0.928424	0.0695742	0.223503	0.210761	-0.0356117	0.0986738	-0.161312	-0.0422951	1	0	0	0	0	0	0	0	1	0	0	0	0	0	0	0
G_mRpL32	0.80048	-0.453949	0.0762836	0.120066	0.175325	0.309107	-0.0811775	-0.00715415	1	1	0	0	0	0	0	0	0.796932	0.286987	-0.248762	0.0734777	-0.285875	0.323235	0.0938408	-0.142281	1	0	0	0	0	0	0	0	1	0	0	0	0	0	0	0
G_mRpL35	0.692035	-0.676989	0.0251831	-0.155003	-0.066362	-0.140122	0.0553194	0.104952	1	1	0	0	0	0	0	0	0.66281	0.557078	0.424873	-0.164736	0.0997335	-0.166236	-0.0308086	0.0645072	1	1	1	0	0	0	0	0	1	1	0	0	0	0	0	0
G_mRpL38	0.927305	-0.243147	0.0151162	0.0316656	0.209702	0.0364024	-0.00280751	-0.185594	1	0	0	0	0	0	0	0	0.897683	0.331098	0.0921887	0.179174	-0.180244	0.0939214	-0.0504898	0.00889591	1	0	0	0	0	0	0	0	1	0	0	0	0	0	0	0
G_mRpL39	0.798344	-0.462412	0.133056	0.338304	0.106212	0.0185633	-0.07101	-0.000585107	1	1	0	0	0	0	0	0	0.313561	0.208058	-0.414122	-0.462818	-0.47993	0.0616512	0.485034	-0.0574638	0	0	1	1	1	0	1	0	0	0	0	0	0	0	0	0
G_mRpL4	0.769655	-0.326965	0.113597	0.0955992	-0.366065	0.244142	0.0491518	0.287501	1	0	0	0	0	0	0	0	0.563302	0.12995	0.283482	-0.0168038	-0.0986662	0.611072	0.259686	-0.366849	1	0	0	0	0	1	0	0	1	0	0	0	0	0	0	0
G_mRpL42	0.389941	-0.156889	0.584646	-0.233041	-0.140508	0.393552	-0.0643097	-0.498449	0	0	1	0	0	0	0	1	0.44845	0.137199	-0.507415	0.155202	-0.391722	0.120238	0.50984	0.265841	1	0	1	0	0	0	1	0	0	0	1	0	0	0	0	0
G_mRpL45	0.898645	-0.127717	0.196421	0.0124617	-0.348548	-0.125746	-0.00668932	0.00677578	1	0	0	0	0	0	0	0	0.624155	-0.400405	0.187489	0.170315	-0.422112	0.441978	-0.0589427	0.0946072	1	1	0	0	1	1	0	0	1	0	0	0	0	0	0	0
G_mRpL48	0.837512	-0.335935	-0.0531452	-0.200189	0.102403	-0.309137	0.102883	0.161818	1	0	0	0	0	0	0	0	0.740621	0.383595	-0.101581	0.125333	-0.229056	-0.412992	0.0078317	0.234984	1	0	0	0	0	1	0	0	1	0	0	0	0	0	0	0
G_mRpL52	0.645518	0.521211	0.527187	-0.0377991	-0.142859	0.0999914	-0.0210664	0.0379387	1	1	1	0	0	0	0	0	0.851797	-0.299511	-0.188158	0.272677	-0.129512	0.214183	0.0037906	-0.110981	1	0	0	0	0	0	0	0	1	0	0	0	0	0	0	0
G_mRpL54	0.741392	-0.217233	-0.201038	0.142109	-0.132887	-0.210591	0.0298642	-0.528808	1	0	0	0	0	0	0	1	0.506566	0.0444447	0.421373	-0.0875496	-0.509283	-0.216576	-0.0920023	0.491383	1	0	1	0	1	0	0	1	1	0	0	0	0	0	0	1
G_mRpL55	0.582963	-0.596038	0.135525	0.418927	-0.0813697	0.286866	-0.0154573	-0.147899	1	1	0	1	0	0	0	0	0.624012	0.383125	-0.0491451	0.312867	-0.335118	0.288148	0.378067	0.158921	1	0	0	0	0	0	0	0	1	0	0	0	0	0	0	0
G_mRpL9	0.900153	-0.189944	-0.0756895	0.235244	0.117908	-0.181644	0.188303	-0.101108	1	0	0	0	0	0	0	0	0.804786	-0.129619	0.13593	0.547404	-0.127978	-0.0250225	-0.0157184	-0.011799	1	0	0	1	0	0	0	0	1	0	0	0	0	0	0	0
G_mRpS10	0.684741	-0.39407	0.435012	0.23314	0.265136	-0.0707196	0.208593	-0.115933	1	0	1	0	0	0	0	0	0.676306	0.0904539	-0.365822	0.555779	-0.205462	0.0539235	-0.108955	0.186328	1	0	0	1	0	0	0	0	1	0	0	0	0	0	0	0
G_mRpS11	0.814566	-0.400352	0.282042	0.021817	0.256557	-0.0762983	-0.0623777	-0.143677	1	1	0	0	0	0	0	0	0.801683	0.357938	0.121039	0.378082	-0.101085	-0.0327628	-0.208314	0.130006	1	0	0	0	0	0	0	0	1	0	0	0	0	0	0	0
G_mRpS16	0.508502	0.261694	0.602812	0.381522	0.251008	0.258095	-0.0379759	-0.181496	1	0	1	0	0	0	0	0	0.750688	-0.0354934	-0.324273	0.480604	-0.249847	-0.115786	0.030815	-0.149314	1	0	0	1	0	0	0	0	1	0	0	0	0	0	0	0
G_mRpS18B	0.454023	-0.494017	0.211178	-0.369099	0.0492112	0.121	0.584881	-0.0991539	1	1	0	0	0	0	1	0	0.686056	0.486063	-0.0135994	0.369677	-0.0584252	-0.29916	0.251478	0.00851148	1	1	0	0	0	0	0	0	1	1	0	0	0	0	0	0
G_mRpS22	0.821809	-0.31139	0.319274	0.0885884	-0.23026	-0.141374	-0.201808	0.0644186	1	0	0	0	0	0	0	0	0.715997	0.40008	0.181915	0.0277318	-0.159054	-0.100784	-0.17782	0.475758	1	1	0	0	0	0	0	1	1	0	0	0	0	0	0	0
G_mRpS26	0.777229	-0.501669	0.199141	0.0747507	0.122421	0.224538	-0.144257	0.113063	1	1	0	0	0	0	0	0	0.618669	0.290879	-0.120596	0.30713	0.471889	0.347371	-0.278437	-0.0537786	1	0	0	0	1	0	0	0	1	0	0	0	0	0	0	0
G_mRpS28	0.832746	-0.377511	0.346955	-0.0962102	0.123025	-0.0258495	0.1123	0.0772695	1	0	0	0	0	0	0	0	0.812327	-0.0470939	0.269425	0.383478	0.0340333	0.111141	-0.11432	0.302792	1	0	0	0	0	0	0	0	1	0	0	0	0	0	0	0
G_mRpS29	0.795856	-0.246039	-0.0935407	-0.0797948	0.133635	-0.416721	0.159213	-0.272209	1	0	0	0	0	1	0	0	0.835217	0.273303	0.152134	0.338968	-0.129967	-0.183268	-0.0212614	0.19683	1	0	0	0	0	0	0	0	1	0	0	0	0	0	0	0
G_mRpS30	0.947308	-0.095957	0.107989	-0.152072	-0.164074	-0.0539763	-0.163377	0.0456741	1	0	0	0	0	0	0	0	0.854791	-0.189154	0.249987	0.022748	-0.152996	0.159486	-0.285567	0.200376	1	0	0	0	0	0	0	0	1	0	0	0	0	0	0	0
G_mRpS31	0.796732	0.426231	0.296799	-0.0338153	0.0574	0.206872	-0.191048	-0.108265	1	1	0	0	0	0	0	0	0.899487	-0.275742	-0.140227	-0.102295	-0.115374	0.0417399	-0.0381883	0.261247	1	0	0	0	0	0	0	0	1	0	0	0	0	0	0	0
G_mRpS35	0.816758	-0.394996	0.0383132	0.1856	-0.00611148	0.366358	0.081387	-0.00949107	1	0	0	0	0	0	0	0	0.697878	0.512839	0.104281	0.278002	-0.154815	0.101498	0.194315	-0.299624	1	1	0	0	0	0	0	0	1	0	0	0	0	0	0	0
G_mRpS6	0.796744	-0.348568	0.0655207	0.392049	-0.208768	-0.138121	0.0338446	0.147974	1	0	0	0	0	0	0	0	0.766694	0.475287	-0.286603	-0.205986	-0.13097	0.0853302	-0.116062	0.154292	1	1	0	0	0	0	0	0	1	0	0	0	0	0	0	0
G_mRpS7	0.792489	0.254665	0.462358	0.194834	0.00655922	0.139267	-0.0560281	0.181091	1	0	1	0	0	0	0	0	0.625986	-0.386606	-0.193285	0.059494	-0.444417	0.196299	-0.113754	-0.410851	1	0	0	0	1	0	0	1	1	0	0	0	0	0	0	0
G_mago	0.820825	-0.094092	-0.0420701	-0.147055	0.411715	-0.180935	-0.228839	-0.198456	1	0	0	0	1	0	0	0	0.8996	0.0741724	-0.0719431	-0.129574	0.0320953	-0.0867564	-0.2823	0.273866	1	0	0	0	0	0	0	0	1	0	0	0	0	0	0	0
G_metl	0.686036	0.0699215	0.497757	0.358721	0.176699	0.294307	-0.169872	0.036442	1	0	1	0	0	0	0	0	0.520019	-0.0786467	-0.431586	0.5145	0.0497769	0.492665	-0.147426	-0.0740754	1	0	1	1	0	1	0	0	1	0	1	0	0	0	0	0
G_mge	0.675875	-0.0370473	0.0203051	0.0739744	-0.70522	-0.0326025	-0.102242	0.164575	1	0	0	0	1	0	0	0	0.87598	0.272534	-0.0779711	-0.0885348	0.062182	0.193055	0.321271	-0.0107035	1	0	0	0	0	0	0	0	1	0	0	0	0	0	0	0
G_mip40	0.679154	-0.451841	0.0657286	0.260634	0.0152771	0.48316	-0.119297	0.120127	1	1	0	0	0	1	0	0	0.540365	0.398437	-0.234914	0.148658	0.570504	0.3541	0.0384386	-0.140109	1	0	0	0	1	0	0	0	1	0	0	0	0	0	0	0
G_mod	0.976172	-0.188323	-0.0192807	-0.0189334	-0.0368479	0.0154382	0.0271919	-0.0925082	1	0	0	0	0	0	0	0	0.90645	0.086637	-0.174969	-0.321174	0.0411104	0.180861	-0.0251109	0.0452111	1	0	0	0	0	0	0	0	1	0	0	0	0	0	0	0
G_mod_mdg4_	0.85062	-0.0810399	-0.481013	0.0816202	0.129106	-0.0735507	0.0813804	0.056045	1	0	1	0	0	0	0	0	0.956789	0.120994	-0.219203	0.0821582	-0.09586	-0.0476569	0.0313959	0.0516637	1	0	0	0	0	0	0	0	1	0	0	0	0	0	0	0
G_mor	0.634857	0.329815	-0.265858	0.118164	-0.178109	0.114246	-0.598755	-0.0159193	1	0	0	0	0	0	1	0	0.149203	-0.0623668	-0.178272	0.365332	-0.815893	-0.314688	0.012148	0.209149	0	0	0	0	1	0	0	0	0	0	0	0	0	0	0	0
G_mrj	0.653138	-0.200139	-0.488576	0.121515	0.238487	0.0593592	-0.450107	0.129948	1	0	1	0	0	0	1	0	0.266239	0.107734	0.770168	-0.24536	0.41976	0.110946	-0.26739	-0.0643842	0	0	1	0	1	0	0	0	0	0	1	0	0	0	0	0
G_mtSSB	0.735228	-0.543212	-0.039252	0.0314035	0.309888	0.142892	0.147019	-0.154181	1	1	0	0	0	0	0	0	0.450419	0.344719	0.4556	-0.422823	-0.0216492	0.112338	-0.327019	-0.414622	1	0	1	1	0	0	0	1	1	0	0	0	0	0	0	0
G_mtacp1	0.598397	-0.374038	0.651027	0.150205	-0.0604157	0.151115	-0.0711467	0.155147	1	0	1	0	0	0	0	0	0.644227	0.334919	0.126061	0.498755	-0.14514	0.303592	0.179254	0.250574	1	0	0	1	0	0	0	0	1	0	0	0	0	0	0	0
G_mub	0.71977	0.329025	-0.576432	0.00386828	-0.199311	-0.0025465	-0.0359666	-0.0189645	1	0	1	0	0	0	0	0	0.920014	-0.268417	-0.0521754	-0.0950248	-0.099707	0.131963	-0.20437	-0.0255108	1	0	0	0	0	0	0	0	1	0	0	0	0	0	0	0
G_mus209	0.769743	-0.188041	-0.477975	0.204061	0.0149891	-0.230734	0.217648	0.0346553	1	0	1	0	0	0	0	0	0.751199	0.246247	-0.264722	-0.437329	-0.231984	-0.231409	-0.0609983	0.0513711	1	0	0	1	0	0	0	0	1	0	0	0	0	0	0	0
G_mys	0.552516	0.676162	-0.166185	0.390427	-0.234662	-0.0181615	-0.0202258	0.0409377	1	1	0	0	0	0	0	0	0.724181	-0.566601	0.01488	-0.269093	-0.231398	0.140396	-0.07528	0.0544957	1	1	0	0	0	0	0	0	1	1	0	0	0	0	0	0
G_nemy	0.309817	0.914256	-0.0715649	-0.134473	0.105578	-0.0956029	0.108534	-0.113483	0	1	0	0	0	0	0	0	0.817122	-0.484431	0.194448	-0.0983686	0.125402	0.147648	0.112314	0.00344099	1	1	0	0	0	0	0	0	0	1	0	0	0	0	0	0
G_nmd	0.92283	-0.311326	0.0569455	-0.0295149	-0.0586231	-0.205123	-0.0428311	0.000509103	1	0	0	0	0	0	0	0	0.670532	-0.027463	0.576759	0.208933	0.150445	-0.121269	-0.236798	0.282692	1	0	1	0	0	0	0	0	1	0	0	0	0	0	0	0
G_noi	0.957661	-0.198233	-0.0938008	0.0404143	0.0104006	-0.0615707	-0.100956	-0.138081	1	0	0	0	0	0	0	0	0.825175	0.0842555	-0.0434173	-0.23796	-0.0523758	0.236046	-0.418033	0.142355	1	0	0	0	0	0	1	0	1	0	0	0	0	0	0	0
G_nop5	0.940207	-0.108965	-0.156245	-0.0126532	-0.0958806	-0.178851	0.195666	0.0099294	1	0	0	0	0	0	0	0	0.865964	-0.029673	-0.41283	0.0981719	-0.172513	-0.161422	-0.0724227	-0.0899873	1	0	1	0	0	0	0	0	1	0	0	0	0	0	0	0
G_nxf2	0.48164	0.170189	-0.644497	-0.246824	-0.226563	0.248808	0.272503	-0.274347	1	0	1	0	0	0	0	0	0.933168	-0.011736	-0.278111	-0.147724	-0.0938746	-0.0775909	0.113085	0.0476427	1	0	0	0	0	0	0	0	1	0	0	0	0	0	0	0
G_olf186_M	0.670554	-0.221188	0.145388	-0.0816654	0.435455	-0.238272	-0.469636	0.0816912	1	0	0	0	1	0	1	0	0.820337	0.0278074	-0.276508	0.0181168	0.0815253	-0.0472557	0.440227	0.216356	1	0	0	0	0	0	1	0	1	0	0	0	0	0	1	0
G_oxt	0.883515	0.241333	-0.0519787	-0.0670596	-0.295291	0.179304	-0.0466255	-0.180112	1	0	0	0	0	0	0	0	0.652384	-0.538068	0.192301	-0.104889	-0.0709169	0.430808	0.10133	-0.189746	1	1	0	0	0	1	0	0	1	0	0	0	0	0	0	0
G_par_1	0.730884	0.654496	-0.039834	0.175395	-0.0645373	-0.00877269	0.0261782	0.012864	1	1	0	0	0	0	0	0	0.874905	-0.455775	-0.0298842	-0.00733795	-0.110235	-0.0176222	0.0820174	0.081693	1	1	0	0	0	0	0	0	1	1	0	0	0	0	0	0
G_pav	0.619338	0.659095	-0.380358	-0.0753715	-0.0679566	0.151659	-0.0566368	0.028892	1	1	0	0	0	0	0	0	0.892122	-0.315755	-0.314321	-0.0200079	0.0348364	0.0087012	0.0219923	-0.0587012	1	0	0	0	0	0	0	0	1	0	0	0	0	0	0	0
G_pcm	0.1042	0.949165	-0.279645	-0.0698464	0.0263721	-0.0137118	-0.0307694	0.0575968	0	1	0	0	0	0	0	0																	0	0	0	0	0	0	0	0
G_pelo	0.81588	-0.219116	-0.280094	-0.0378525	0.344716	-0.128028	-0.0735065	0.256553	1	0	0	0	0	0	0	0	0.615512	0.39079	0.0131569	-0.109247	0.250622	-0.24562	-0.557348	-0.150145	1	0	0	0	0	0	1	0	1	0	0	0	0	0	0	0
G_pit	0.854692	0.271982	0.0209528	-0.392611	-0.0279025	0.147353	-0.0235073	-0.133798	1	0	0	0	0	0	0	0	0.918963	-0.305478	-0.121479	-0.095943	0.0922064	-0.0727017	0.0827475	0.132639	1	0	0	0	0	0	0	0	1	0	0	0	0	0	0	0
G_plx	-0.0319419	0.920519	-0.0554667	0.0979402	0.243094	0.106552	-0.229258	-0.126287	0	1	0	0	0	0	0	0	0.76826	-0.585506	-0.0733502	0.11743	0.18949	0.0819388	-0.0423606	0.0580785	1	1	0	0	0	0	0	0	0	1	0	0	0	0	0	0
G_polo	0.96385	0.00508954	-0.220343	0.0350982	0.00599226	-0.0261106	0.141436	-0.0215068	1	0	0	0	0	0	0	0	0.835918	0.341336	-0.347297	-0.169141	0.0421646	-0.0458561	-0.0732799	-0.16204	1	0	0	0	0	0	0	0	1	0	0	0	0	0	0	0
G_pont	0.755179	-0.320302	0.293812	-0.30484	-0.0599956	0.233147	-0.182373	-0.237995	1	0	0	0	0	0	0	0	0.47048	0.428824	-0.14299	-0.157574	0.543811	0.449818	-0.0315228	0.224551	1	1	0	0	1	1	0	0	1	0	0	0	0	0	0	0
G_ppl	0.761771	0.088931	0.551018	0.253761	0.167563	-0.00665062	-0.0429067	0.11755	1	0	1	0	0	0	0	0	0.862743	0.334964	0.220245	0.255806	0.0557396	-0.087327	-0.117454	0.070713	1	0	0	0	0	0	0	0	1	0	0	0	0	0	0	0
G_pr	0.734827	-0.480554	-0.0787851	0.227344	-0.0932337	0.31243	0.252371	-0.0347632	1	1	0	0	0	0	0	0	0.532028	0.29076	0.493986	-0.178649	-0.283872	0.464193	0.166304	-0.180974	1	0	1	0	0	1	0	0	1	0	0	0	0	0	0	0
G_prp8	0.935798	0.320003	-0.0293344	-0.0749185	-0.113618	0.00232542	-0.0498594	-0.0026081	1	0	0	0	0	0	0	0	0.882272	-0.264185	0.0757063	-0.300513	-0.173008	-0.0880234	-0.111292	-0.0754821	1	0	0	0	0	0	0	0	1	0	0	0	0	0	0	0
G_puc	0.863507	0.33002	-0.288874	-0.0784272	-0.121325	-0.0643508	-0.13363	0.138294	1	0	0	0	0	0	0	0	0.760498	-0.508273	0.225992	-0.0712252	-0.206732	0.135611	-0.188567	-0.102323	1	1	0	0	0	0	0	0	1	0	0	0	0	0	0	0
G_pyd	0.346489	0.750114	-0.417645	0.155763	0.288141	0.121245	-0.122196	0.0769957	0	1	1	0	0	0	0	0	0.959527	-0.130626	-0.148998	-0.109524	0.0479132	0.145243	0.0587202	-0.0347711	1	0	0	0	0	0	0	0	0	0	0	0	0	0	0	0
G_qkr58E_2	0.866433	0.390428	0.032619	-0.0222371	0.145855	0.0419675	-0.243157	-0.114631	1	0	0	0	0	0	0	0	0.870041	-0.409705	-0.0107636	0.0710971	0.251351	-0.00932082	-0.0694612	-0.0437208	1	1	0	0	0	0	0	0	1	0	0	0	0	0	0	0
G_r2d2	0.823694	-0.538291	-0.0523611	0.0872545	0.0339632	0.0902307	0.0932637	-0.0585112	1	1	0	0	0	0	0	0	0.772746	0.0375853	-0.0264863	0.584478	0.0997358	0.186155	0.0208402	0.118745	1	0	0	1	0	0	0	0	1	0	0	0	0	0	0	0
G_rept	0.92798	0.0918862	0.148972	-0.305116	-0.102539	0.0160409	-0.0251026	0.0609898	1	0	0	0	0	0	0	0	0.625226	0.248765	0.0362095	0.0837993	0.20357	-0.382625	0.00038511	-0.592479	1	0	0	0	0	0	0	1	1	0	0	0	0	0	0	0
G_ric8a	0.848082	0.313682	-0.373502	-0.0273908	-0.0345883	0.135232	0.143932	-0.0436719	1	0	0	0	0	0	0	0	0.95034	-0.102798	-0.198401	0.0633409	0.0158796	-0.19063	0.0265336	-0.0749344	1	0	0	0	0	0	0	0	1	0	0	0	0	0	0	0
G_rig	0.563313	0.620161	-0.482132	0.233145	-0.012707	0.0450182	0.0473416	0.0827165	1	1	1	0	0	0	0	0	0.853175	-0.458945	-0.166853	0.0335229	-0.113025	-0.0562473	-0.0619158	-0.112811	1	1	0	0	0	0	0	0	1	1	0	0	0	0	0	0
G_san	0.824115	-0.535866	-0.101637	0.0975029	-0.104264	-0.0165715	-0.0288491	0.0432134	1	1	0	0	0	0	0	0	0.738348	0.635319	0.0946424	-0.115508	0.0461051	0.136746	0.0894695	0.00912029	1	1	0	0	0	0	0	0	1	1	0	0	0	0	0	0
G_scu	0.762524	0.223507	0.388976	0.284601	0.219384	-0.289238	0.00631949	-0.0668919	1	0	0	0	0	0	0	0	0.796238	0.250549	-0.0515466	0.306342	-0.452702	0.00842732	-0.0352982	0.0216964	1	0	0	0	1	0	0	0	1	0	0	0	0	0	0	0
G_scyl	0.365175	0.327887	0.582929	-0.520119	-0.143021	-0.217446	0.190089	-0.211982	0	0	1	1	0	0	0	0	0.0748557	-0.742847	0.284268	0.390704	0.346674	-0.22328	0.0446621	0.192574	0	1	0	0	0	0	0	0	0	0	0	0	0	0	0	0
G_sec13	0.69009	0.0492776	0.344028	0.015311	-0.0842374	0.583982	-0.197534	0.124926	1	0	0	0	0	1	0	0	0.673661	0.0554387	-0.345581	0.281623	0.165532	0.457876	0.162925	-0.284208	1	0	0	0	0	1	0	0	1	0	0	0	0	1	0	0
G_sec23	0.845324	0.410599	0.0891818	-0.205826	0.0664015	0.0242563	-0.104961	-0.224731	1	1	0	0	0	0	0	0	0.721906	-0.39034	0.475931	-0.0029366	-0.193507	-0.0483222	-0.0207054	-0.244458	1	0	1	0	0	0	0	0	1	0	0	0	0	0	0	0
G_sec63	0.792857	0.190271	-0.122705	-0.26486	0.234787	0.434832	0.0135992	0.0746913	1	0	0	0	0	1	0	0	0.637892	-0.1028	0.298893	0.0243624	0.383058	0.384594	0.13794	-0.422991	1	0	0	0	0	0	0	1	1	0	0	0	0	0	0	0
G_shot	0.0514561	0.91172	0.295398	0.102274	0.149837	0.205581	0.0247755	0.0554161	0	1	0	0	0	0	0	0	0.689919	-0.624292	-0.173667	0.147646	0.0696236	0.248743	0.123851	0.0158646	1	1	0	0	0	0	0	0	0	1	0	0	0	0	0	0
G_shu	0.87825	0.000494717	-0.351418	0.0145113	0.206417	-0.0178209	0.230045	-0.0955312	1	0	0	0	0	0	0	0	0.852593	0.121091	-0.374068	-0.278521	-0.0981878	-0.054285	-0.160188	-0.0516992	1	0	0	0	0	0	0	0	1	0	0	0	0	0	0	0
G_sl	0.607579	0.341543	-0.593491	0.137558	-0.11797	-0.178982	0.114395	0.289836	1	0	1	0	0	0	0	0	0.744256	-0.11634	-0.402206	-0.184906	0.283095	-0.36527	-0.0566213	-0.140771	1	0	1	0	0	0	0	0	1	0	1	0	0	0	0	0
G_sls	-0.174497	0.909067	0.20587	0.118453	-0.0159755	0.287704	0.0279839	0.0540651	0	1	0	0	0	0	0	0	0.389652	-0.731138	-0.464497	0.0892025	0.131736	0.197815	0.105721	-0.149104	0	1	1	0	0	0	0	0	0	1	0	0	0	0	0	0
G_snRNP70K	0.888795	0.294211	-0.212372	-0.140955	-0.159031	-0.1814	0.00190873	-0.0176771	1	0	0	0	0	0	0	0	0.969493	-0.0108609	-0.200978	-0.0200059	0.00289188	-0.0742889	0.0846139	0.0805388	1	0	0	0	0	0	0	0	1	0	0	0	0	0	0	0
G_spi	0.748906	0.35698	0.436907	-0.0467416	0.0346116	-0.0556141	0.221455	0.255538	1	0	1	0	0	0	0	0	0.825829	0.12818	0.147336	0.423727	0.0100274	-0.294254	0.0808596	-0.0842546	1	0	0	1	0	0	0	0	1	0	0	0	0	0	0	0
G_stc	0.186628	0.162715	0.119558	0.789433	0.350758	-0.169895	-0.384313	-0.0400436	0	0	0	1	0	0	0	0	0.903319	-0.161372	-0.182084	0.0723227	0.0275665	0.220264	-0.0781406	0.25339	1	0	0	0	0	0	0	0	0	0	0	0	0	0	0	0
G_stck	0.877661	0.0894215	0.0349992	0.0191646	-0.158837	-0.38698	-0.10844	0.182703	1	0	0	0	0	0	0	0	0.712288	0.0866997	0.26264	-0.0609135	-0.348043	-0.389821	-0.0250088	-0.372449	1	0	0	0	0	0	0	0	1	0	0	0	0	0	0	0
G_tacc	0.82647	0.500588	0.135666	0.0868797	-0.186033	0.0393016	-0.0641715	-0.0116366	1	1	0	0	0	0	0	0	0.533214	0.0525247	0.435197	0.0910856	0.340833	0.15298	0.604187	-0.103049	1	0	1	0	0	0	1	0	1	0	0	0	0	0	0	0
G_tgo	0.594761	0.699232	-0.318136	0.00475773	-0.220955	-0.0789508	0.0083541	0.0312669	1	1	0	0	0	0	0	0	0.735808	-0.524171	-0.282388	0.247859	-0.124899	-0.0677253	-0.131378	-0.0721647	1	1	0	0	0	0	0	0	1	1	0	0	0	0	0	0
G_thoc5	0.889997	0.0644458	-0.247747	0.287509	0.0299669	-0.129341	-0.202033	-0.0356129	1	0	0	0	0	0	0	0	0.828419	0.183403	-0.325463	-0.00612607	-0.249968	-0.268819	-0.198377	-0.00452402	1	0	0	0	0	0	0	0	1	0	0	0	0	0	0	0
G_tok	-0.163728	0.920341	-0.0212361	-0.0533566	0.312083	0.0956898	-0.0685999	-0.107746	0	1	0	0	0	0	0	0	0.4796	-0.746178	-0.092944	-0.107251	0.364321	0.113689	-0.208018	0.0642999	1	1	0	0	0	0	0	0	0	1	0	0	0	0	0	0
G_tral	0.891333	-0.0826536	-0.382704	-0.183381	-0.0530535	0.0333167	-0.0418239	-0.113706	1	0	0	0	0	0	0	0	0.809729	-0.0103345	0.199638	-0.50804	0.0861035	-0.184121	-0.024486	0.0660136	1	0	0	1	0	0	0	0	1	0	0	0	0	0	0	0
G_trbl	0.671235	0.554031	-0.153375	-0.0478414	0.306892	0.147236	-0.194536	-0.25095	1	1	0	0	0	0	0	0	0.946074	-0.0891192	-0.188922	0.0242172	0.0026635	-0.212465	0.123759	-0.0160895	1	0	0	0	0	0	0	0	1	0	0	0	0	0	0	0
G_trc	0.853236	0.16087	-0.361047	-0.251473	-0.116543	0.0876369	-0.155202	0.0846446	1	0	0	0	0	0	0	0	0.938981	-0.160442	0.00912163	-0.228829	-0.023795	0.0636461	-0.181429	-0.0509214	1	0	0	0	0	0	0	0	1	0	0	0	0	0	0	0
G_veg	0.951198	0.0472983	0.0445544	-0.230011	0.0865694	-0.154518	-0.0790651	-0.0217677	1	0	0	0	0	0	0	0	0.90243	0.0587837	0.0730381	0.140152	0.201028	-0.166785	0.161094	-0.251011	1	0	0	0	0	0	0	0	1	0	0	0	0	0	0	0
G_vir_1	0.482651	0.237958	0.687777	0.0469086	-0.256371	-0.149846	0.363806	-0.121043	1	0	1	0	0	0	0	0	0.351001	-0.159105	0.760087	0.196787	-0.214814	-0.165105	0.3823	0.124373	0	0	1	0	0	0	0	0	0	0	1	0	0	0	0	0
G_vkg	0.632529	0.405248	0.445383	-0.3956	0.00373824	-0.186587	-0.171479	-0.128772	1	1	1	0	0	0	0	0	0.783384	-0.406225	0.353644	-0.106345	0.0188598	-0.187109	-0.222207	0.0132286	1	1	0	0	0	0	0	0	1	1	0	0	0	0	0	0
G_vri	-0.116321	0.80094	0.288957	0.0238397	0.286832	0.370102	0.202519	0.0252649	0	1	0	0	0	0	0	0	0.608388	-0.652617	-0.160973	0.209888	0.228063	0.197983	0.203512	0.0369195	1	1	0	0	0	0	0	0	0	1	0	0	0	0	0	0
G_wds	0.802366	0.106904	-0.465976	0.24664	0.0477842	0.239594	0.0535325	0.0652726	1	0	1	0	0	0	0	0	0.933193	0.182244	-0.13633	-0.240792	0.0689802	0.110508	-0.0341005	-0.0351986	1	0	0	0	0	0	0	0	1	0	0	0	0	0	0	0
G_wgn	0.382759	0.678965	0.400618	-0.282049	-0.0913758	0.0118431	0.300557	0.231584	0	1	1	0	0	0	0	0	0.619085	-0.382482	0.376	0.1236	0.281717	-0.0784871	0.403865	-0.255259	1	0	0	0	0	0	1	0	0	0	0	0	0	0	0	0
G_woc	0.853295	0.271632	-0.288908	-0.293018	-0.00521465	-0.00553726	0.00254768	-0.169447	1	0	0	0	0	0	0	0	0.922398	-0.340424	0.0380796	-0.0534232	-0.0633491	-0.118214	0.0125688	-0.104135	1	0	0	0	0	0	0	0	1	0	0	0	0	0	0	0
G_xl6	0.937495	-0.0535239	-0.10284	-0.182637	0.0282463	-0.259999	0.0462999	0.061362	1	0	0	0	0	0	0	0	0.780326	-0.0111424	0.274059	0.275375	0.0982206	0.314831	-0.105259	0.346672	1	0	0	0	0	0	0	0	1	0	0	0	0	0	0	0
G_yuri	0.247937	0.69781	0.558881	0.297847	-0.0119581	0.0798352	-0.115399	0.175198	0	1	1	0	0	0	0	0	0.718161	-0.0663875	0.458522	0.0497315	-0.330859	0.144917	-0.367984	-0.0352318	1	0	1	0	0	0	0	0	0	0	1	0	0	0	0	0
