# Supplementary material for: Natural genetic variation in transcriptome reflects network structure inferred with major effect mutations: insulin/TOR and associated phenotypes in Drosophila melanogaster
Source: BMC Genomics. 2009 Mar 24;10:124. doi: 10.1186/1471-2164-10-124 (PMC2674066; doi:10.1186/1471-2164-10-124)
Supplement: Additional File 6 — Pairwise correlations between AKT or dFOXO and genes reported by ChIP-chip[10]to bind todFOXO. [file 1471-2164-10-124-S6.xls]

## Sheet: male
symbol	binding	id	akt_corr_male	foxo_corr_male
4EHP	1127	G_4EHP	0.387473	0.310153
		G_Akt1		0.976947
AlstR	997.5	G_AlstR	0.725549	0.831232
Ank2	366	G_Ank2	0.911607	0.949431
Atx2	166	G_Atx2	0.885424	0.894387
Bro	1207	G_Bro	0.769087	0.80643
Bub1	2465	G_Bub1
Bx	836	G_Bx	0.780297	0.801393
CAH1	498	G_CAH1	0.245503	0.225982
CG10089	586	G_CG10089	0.0764464	-0.0482457
CG10092	1417	G_CG10092	0.691141	0.685087
CG10104	2397	G_CG10104	-0.0240181	-0.0500604
CG10116	1198	G_CG10116	0.286505	0.239694
CG10336	682	G_CG10336	0.631949	0.598977
CG10365	1149	G_CG10365	0.727143	0.678794
CG10462	733	G_CG10462	0.689929	0.776842
CG10535	956	G_CG10535	0.442099	0.354942
CG10628	473	G_CG10628	0.90424	0.946192
CG10713	1442	G_CG10713	0.634807	0.679938
CG10914	604	G_CG10914	0.701325	0.784178
CG10915	1969	G_CG10915	0.70301	0.774911
CG1103	882	G_CG1103	0.567102	0.495861
CG1109	633	G_CG1109	0.92803	0.916237
CG1113	612	G_CG1113	0.853975	0.919774
CG11262	588	G_CG11262	0.164415	0.060154
CG11263	1296	G_CG11263	0.681878	0.760744
CG11447	1068	G_CG11447	0.537844	0.599456
CG11455	1009	G_CG11455	0.510702	0.445274
CG11462	785.5	G_CG11462	0.539193	0.544362
CG11505	1201	G_CG11505	0.712431	0.702752
CG11586	355	G_CG11586	0.160469	0.0448861
CG11638	2368	G_CG11638	0.856107	0.876135
CG11663	3199	G_CG11663	-0.0123544	-0.123445
CG11739	1409	G_CG11739	0.673283	0.662366
CG11791	1502	G_CG11791	0.511257	0.400388
CG11997	418	G_CG11997
CG12177	550	G_CG12177	-0.124245	-0.0235504
CG12253	1038	G_CG12253	0.451512	0.333767
CG12325	1228	G_CG12325	0.864432	0.795415
CG12344	1264.33	G_CG12344	0.613924	0.660599
CG12419	1503	G_CG12419
CG12464	945.5	G_CG12464	0.356246	0.372039
CG12567	1202	G_CG12567
CG12626	545	G_CG12626	0.51976	0.511741
CG12637	642	G_CG12637	-0.694389	-0.687067
CG12688	782	G_CG12688	0.717	0.805856
CG12780	1791	G_CG12780	0.42751	0.456596
CG12828	1708	G_CG12828
CG12835	796	G_CG12835
CG12879	931	G_CG12879
CG12918	2197	G_CG12918	0.544197	0.42163
CG13040	513	G_CG13040	0.636242	0.6192
CG13086	369	G_CG13086	-0.282232	-0.277894
CG13136	1721	G_CG13136	0.619246	0.686158
CG13171	1262	G_CG13171	0.693939	0.704928
CG13211	649	G_CG13211	0.344074	0.251732
CG13335	854	G_CG13335	0.307565	0.283681
CG13362	914	G_CG13362
CG13365	1717	G_CG13365	0.415965	0.40236
CG13471	1565	G_CG13471	0.0991599	0.0801064
CG13473	906	G_CG13473	0.0159958	0.0257543
CG13542	878	G_CG13542	0.580536	0.581584
CG13624	1440	G_CG13624	0.849727	0.908289
CG13625	743	G_CG13625	0.83519	0.791653
CG13654	780	G_CG13654
CG13733	392	G_CG13733	-0.0225507	-0.0790842
CG13822	995	G_CG13822	0.391793	0.381386
CG14060	924	G_CG14060	0.557589	0.517196
CG14065	1073	G_CG14065	0.895005	0.927474
CG14073	811	G_CG14073	0.706547	0.763962
CG14400	1170	G_CG14400	0.0840813	0.0586803
CG14448	1077	G_CG14448	0.130327	0.0179288
CG14455	1029	G_CG14455
CG14479	1117	G_CG14479	0.872426	0.823941
CG14625	426	G_CG14625	0.813052	0.824636
CG14796	1635.5	G_CG14796	0.808435	0.848701
CG14911	905	G_CG14911	0.333625	0.341106
CG14939	1695	G_CG14939	0.809544	0.806291
CG15133	1177	G_CG15133	0.259429	0.184181
CG15523	1459	G_CG15523	0.292617	0.413057
CG15577	932	G_CG15577	-0.0227786	-0.160564
CG15629	1086	G_CG15629	0.462006	0.502831
CG15743	766	G_CG15743	0.468082	0.439836
CG15747	2428	G_CG15747
CG15874	1273	G_CG15874	0.667229	0.609966
CG16700	1022	G_CG16700	0.619255	0.673078
CG16717	670	G_CG16717	0.204624	0.144971
CG16863	1448	G_CG16863	0.652975	0.718195
CG17029	413	G_CG17029	0.716943	0.757965
CG17100	1794.2	G_CG17100	0.787524	0.762049
CG17255	2347	G_CG17255	0.842879	0.888107
CG17364	871	G_CG17364	0.15174	0.197175
CG17574	1685	G_CG17574	0.835854	0.722695
CG17580	959	G_CG17580	0.241284	0.165712
CG17746	1477	G_CG17746	0.871537	0.82796
CG17896	955	G_CG17896	0.712112	0.605939
CG1801	776.5	G_CG1801	0.224709	0.114364
CG18273	808	G_CG18273	0.933805	0.917032
CG18445	1627	G_CG18445	0.689866	0.588645
CG18622	1011	G_CG18622	0.411569	0.359205
CG18635	1532	G_CG18635	0.74751	0.746333
CG18764	1004	G_CG18764	0.574989	0.642295
CG18808	1628	G_CG18808	-0.0446049	-0.150333
CG2258	334	G_CG2258	0.883067	0.922436
CG2846	1181	G_CG2846	0.244496	0.219636
CG2854	872	G_CG2854	0.35301	0.25163
CG2911	1534	G_CG2911	0.818492	0.761434
CG2924	705	G_CG2924	0.918186	0.864791
CG2982	1227	G_CG2982	0.607545	0.538312
CG30010	878	G_CG30010	0.688453	0.619061
CG30016	958	G_CG30016	0.653228	0.596035
CG3003	1735	G_CG3003	0.824992	0.853253
CG30054	990	G_CG30054	0.687469	0.739507
CG30084	1070	G_CG30084	0.800626	0.838469
CG30118	1636	G_CG30118	0.666046	0.787053
CG30125	1365	G_CG30125
CG30182	1308	G_CG30182	-0.0702805	-0.205329
CG30350	1175	G_CG30350	0.144254	0.0202294
CG30492	955	G_CG30492	0.947843	0.948762
CG3078	811	G_CG3078
CG31082	2641	G_CG31082	0.807979	0.794296
CG31100	306	G_CG31100	0.48182	0.398014
CG31158	400	G_CG31158	0.865569	0.880379
CG31225	1798	G_CG31225	0.857895	0.876812
CG31304	856	G_CG31304	0.820278	0.90607
CG31324	966	G_CG31324	0.639168	0.642449
CG31459	1712	G_CG31459	0.270508	0.186471
CG3149	1202	G_CG3149	0.285306	0.164985
CG31683	1670	G_CG31683
CG31688	1670	G_CG31688	0.764283	0.753315
CG31855	908	G_CG31855	0.895697	0.854939
CG31858	460	G_CG31858	0.626606	0.547024
CG31952	468	G_CG31952	-0.0211209	0.0113387
CG32037	1504	G_CG32037
CG32068	617	G_CG32068	0.46437	0.353959
CG32085	1729	G_CG32085	0.800623	0.837605
CG32100	1152	G_CG32100	0.744611	0.830568
CG32104	1065	G_CG32104	0.768553	0.721882
CG32232	268	G_CG32232	0.115448	0.00617555
CG32369	1275	G_CG32369	0.841411	0.915371
CG32582	542	G_CG32582	-0.401356	-0.335481
CG3259	1202	G_CG3259	0.583046	0.699026
CG32691	747	G_CG32691	0.484228	0.612362
CG32695	883	G_CG32695	0.324027	0.271374
CG32790	949	G_CG32790	0.137808	0.19459
CG3290	1941	G_CG3290	0.485523	0.556301
CG33274	1607	G_CG33274	0.719123	0.786895
CG33287	828	G_CG33287	0.631135	0.557607
CG33465	1267	G_CG33465	0.584957	0.706192
CG33515	514	G_CG33515
CG33800	2198.67	G_CG33800
CG33971	1708	G_CG33971
CG34026	870	G_CG34026
CG3403	1953	G_CG3403	0.611844	0.522809
CG34125	1116	G_CG34125
CG34133	942	G_CG34133	0.621796	0.626693
CG34221	1359	G_CG34221
CG34269	405	G_CG34269
CG34371	1148	G_CG34371
CG34376	1203	G_CG34376
CG3563	609	G_CG3563	0.85111	0.84548
CG3655	646	G_CG3655	0.914429	0.961784
CG40113	596	G_CG40113
CG40270	1676	G_CG40270
CG40359	1400	G_CG40359
CG4096	1076	G_CG4096	0.711907	0.766991
CG41129	1480	G_CG41129
CG41138	1359.5	G_CG41138
CG41233	625	G_CG41233
CG41336	1800	G_CG41336
CG41374	1011	G_CG41374
CG41596	1966	G_CG41596
CG41623	749	G_CG41623
CG42251	305	G_CG42251
CG42265	1051	G_CG42265
CG4278	764	G_CG4278	0.673263	0.644264
CG4351	645	G_CG4351	0.797443	0.833116
CG4374	1165	G_CG4374
CG4597	1147	G_CG4597
CG4624	1757	G_CG4624	0.229784	0.208315
CG4627	1159	G_CG4627	-0.244766	-0.267497
CG4705	793	G_CG4705	0.819764	0.87546
CG4835	756	G_CG4835	-0.273009	-0.239992
CG4980	1745	G_CG4980	0.597187	0.61843
CG5013	968	G_CG5013	0.3284	0.436886
CG5060	780	G_CG5060
CG5127	1535	G_CG5127	0.863037	0.89802
CG5180	783	G_CG5180	0.86501	0.909952
CG5214	1850	G_CG5214	0.731694	0.703348
CG5316	1313	G_CG5316	0.715668	0.77318
CG5428	652	G_CG5428	-0.327874	-0.419421
CG5558	1846	G_CG5558	0.594592	0.535367
CG5932	1005	G_CG5932	0.551585	0.656996
CG5953	1542	G_CG5953	0.783072	0.846314
CG5955	1023	G_CG5955	0.857273	0.865266
CG5958	795	G_CG5958	0.624761	0.54468
CG6051	1244	G_CG6051	0.522686	0.53119
CG6083	1285	G_CG6083	0.441077	0.319928
CG6115	899	G_CG6115	0.0456082	-0.012376
CG6116	654	G_CG6116	0.681144	0.70511
CG6168	2705	G_CG6168	-0.0391631	-0.0770855
CG6197	976	G_CG6197	0.802117	0.819084
CG6259	925	G_CG6259	0.32058	0.254029
CG6353	879	G_CG6353	-0.0163812	-0.135813
CG6418	993	G_CG6418	0.690556	0.693348
CG6448	558	G_CG6448	0.930279	0.917794
CG6455	720	G_CG6455	0.7468	0.694624
CG6565	880	G_CG6565	0.869051	0.860907
CG6770	833	G_CG6770	0.519786	0.418675
CG6783	1826	G_CG6783
CG6865	443	G_CG6865	0.654011	0.65381
CG6870	1656	G_CG6870	0.254754	0.243497
CG6950	681	G_CG6950	0.732018	0.689532
CG7140	528	G_CG7140	0.799021	0.869037
CG7207	938	G_CG7207	0.943106	0.919825
CG7227	353	G_CG7227	0.537173	0.682316
CG7365	1184	G_CG7365	0.843045	0.774501
CG7370	1121	G_CG7370	0.828642	0.8889
CG7432	639	G_CG7432
CG7530	717	G_CG7530	0.547494	0.470416
CG7922	1572	G_CG7922	0.787282	0.86864
CG8032	259	G_CG8032	0.522415	0.463533
CG8090	1905	G_CG8090	0.61677	0.584019
CG8117	546	G_CG8117	0.583112	0.605619
CG8128	393	G_CG8128	0.49086	0.50156
CG8152	956	G_CG8152	0.700984	0.69205
CG8159	825	G_CG8159	0.754703	0.810062
CG8233	1004	G_CG8233	0.895848	0.907176
CG8369	1236	G_CG8369	0.528068	0.400398
CG8412	643	G_CG8412	0.878757	0.860854
CG8420	635	G_CG8420	0.468057	0.453551
CG8677	2167	G_CG8677	0.928267	0.948177
CG8740	1335	G_CG8740	0.741601	0.787189
CG8964	1478	G_CG8964	0.759285	0.835755
CG9080	952	G_CG9080	0.572277	0.646098
CG9101	187	G_CG9101	0.200661	0.0187505
CG9319	1521.5	G_CG9319	0.641608	0.634922
CG9448	890	G_CG9448	0.686606	0.591118
CG9514	1307	G_CG9514	0.708338	0.695673
CG9536	1822	G_CG9536	0.748466	0.712799
CG9630	879	G_CG9630	0.846058	0.85861
CG9646	669	G_CG9646	0.70224	0.666025
CG9663	1106	G_CG9663	0.829431	0.847762
CG9837	624	G_CG9837	0.828921	0.824408
CG9863	2060	G_CG9863	0.280454	0.173896
CG9894	1189	G_CG9894	0.572093	0.461798
CG9896	404	G_CG9896	0.288738	0.257214
CG9940	920	G_CG9940	0.917059	0.936818
CG9945	1241	G_CG9945	0.838929	0.924191
CHES-1-like	1052	G_CHES-1-like
		G_CHES_1_like	0.720939	0.78107
CLIP-190	1154	G_CLIP-190
		G_CLIP_190	0.920726	0.91597
Cct1	381	G_Cct1	0.542611	0.433968
Cpr47Ed	996	G_Cpr47Ed
Cpr56F	840	G_Cpr56F	0.769849	0.723673
CrebA	1126	G_CrebA	0.444873	0.482797
CycG	2002	G_CycG	0.893508	0.853519
CycT	4569	G_CycT	0.886461	0.831268
Cyp6d5	1073	G_Cyp6d5	0.113734	0.0190941
Cyt-b5-r	1368	G_Cyt-b5-r
		G_Cyt_b5_r	0.635321	0.634013
Dat	1686	G_Dat	0.767135	0.725239
Dip-B	965	G_Dip-B
		G_Dip_B	0.585161	0.50212
Dll	879	G_Dll	0.751208	0.791613
E2f	1305	G_E2f	0.539922	0.608346
Eip74EF	981	G_Eip74EF	0.720147	0.804377
Eip75B	1660.5	G_Eip75B	0.907955	0.954961
Elo68beta	1068	G_Elo68beta
EloA	847	G_EloA	0.918542	0.932981
Fer2LCH	1260	G_Fer2LCH	0.268498	0.175265
Fili	405	G_Fili
Fit1	1176	G_Fit1	0.71776	0.682857
Galpha49B	2912	G_Galpha49B	0.195695	0.139638
Gfat2	856	G_Gfat2	0.93339	0.930354
GlcAT-S	465	G_GlcAT-S
		G_GlcAT_S	0.608798	0.59044
Gpb5	1139	G_Gpb5
Gprk2	760	G_Gprk2	0.461742	0.367039
Grx-1	417	G_Grx-1
		G_Grx_1	-0.154701	-0.248594
Gyc76C	1116	G_Gyc76C
H15	1373	G_H15	0.798117	0.804088
HDAC4	371	G_HDAC4	0.770234	0.856979
Hem	1894	G_Hem	0.804781	0.843067
HmgZ	1073	G_HmgZ	0.407	0.329427
Hnf4	878	G_Hnf4	0.938085	0.94514
Hr4	2313	G_Hr4	0.594776	0.622512
Hsp70Ba	1361	G_Hsp70Ba
Hsp70Bb	1440	G_Hsp70Bb
Hsp70Bbb	1497	G_Hsp70Bbb	0.341695	0.418175
Hsp70Bc	1497	G_Hsp70Bc
I-2	826	G_I-2
		G_I_2	0.148736	0.129544
Ilk	1910	G_Ilk	0.758689	0.737962
InR	1719.5	G_InR
Jon74E	1837	G_Jon74E	0.617294	0.733225
Klp31E	1298	G_Klp31E
Kr-h1	809	G_Kr-h1
		G_Kr_h1	0.521199	0.456905
Lk6	607	G_Lk6	0.737832	0.704956
M(2)21AB	1419	G_M(2)21AB
		G_M_2_21AB	0.882313	0.841936
Mcm5	383	G_Mcm5	0.732532	0.659049
Med	927	G_Med	0.788881	0.785165
Mio	1207	G_Mio	0.951636	0.938859
Mnn1	1819	G_Mnn1	0.858774	0.901716
Mnt	2016	G_Mnt	0.922264	0.950996
Msp-300	1507	G_Msp-300
		G_Msp_300	0.799352	0.751164
Mst36Fa	1323	G_Mst36Fa
Nhe1	790	G_Nhe1	0.659183	0.648497
Nmd3	863	G_Nmd3	0.753135	0.739843
Nmdar1	1327	G_Nmdar1
Notum	524	G_Notum	0.587418	0.691105
OdsH	1272	G_OdsH	0.813139	0.775694
Or59b	718	G_Or59b	0.313131	0.299012
Orct2	448	G_Orct2
PGRP-LC	996.5	G_PGRP-LC
		G_PGRP_LC	0.564509	0.592614
PPYR1	526	G_PPYR1
Paps	1347.33	G_Paps	0.88185	0.93064
Pbp95	1296	G_Pbp95
Pde11	880	G_Pde11	0.795555	0.700034
Pde8	818	G_Pde8	0.830215	0.903703
Pect	697	G_Pect	0.265591	0.201178
Pk17E	901	G_Pk17E	0.851536	0.821397
Pk61C	989	G_Pk61C	0.702398	0.709387
Pk92B	424	G_Pk92B	0.850474	0.864644
Pka-C3	561	G_Pka-C3
		G_Pka_C3	0.328821	0.306529
Pld	1128	G_Pld	0.91067	0.823012
Pros35	905	G_Pros35	0.514488	0.509036
Ptp10D	1252	G_Ptp10D	0.777156	0.847186
Pur-alpha	912	G_Pur-alpha
		G_Pur_alpha	0.784084	0.770048
RFeSP	1157	G_RFeSP	0.455743	0.510416
Rab26	1236	G_Rab26	0.276718	0.372359
Rab5	1300	G_Rab5	0.576623	0.476145
Rel	1159	G_Rel	0.816962	0.858659
Rev1	1549	G_Rev1	0.595545	0.51728
Rh50	223	G_Rh50	0.763595	0.789064
RpS17	950	G_RpS17	0.364896	0.300416
Rpn5	484	G_Rpn5	0.835234	0.787476
Sip1	992.5	G_Sip1	0.859675	0.868804
Smr	2267.67	G_Smr	0.6421	0.678671
Snoo	817	G_Snoo
Spt-I	2024	G_Spt-I
		G_Spt_I	0.815968	0.802204
Sulf1	1366	G_Sulf1	0.822419	0.903759
Tango14	669.5	G_Tango14	0.720888	0.633757
Tango6	1169	G_Tango6	0.713372	0.667426
Tango8	885	G_Tango8	0.315217	0.250728
TfIIA-S	294	G_TfIIA-S
		G_TfIIA_S	0.574708	0.504671
Thor	1513	G_Thor	0.21791	0.125515
Tsp97E	753	G_Tsp97E	0.883301	0.857637
Updo	954	G_Updo	0.547433	0.517486
Z600	1487	G_Z600	0.524781	0.535637
Zfrp8	247	G_Zfrp8	0.768909	0.738758
a	2563	G_a	0.860893	0.894147
aft	949.5	G_aft	0.650505	0.555057
att-ORFA	745	G_att-ORFA
		G_att_ORFA	0.64616	0.663011
aust	2802	G_aust	0.345709	0.452746
bchs	716	G_bchs	0.75075	0.831356
blow	631	G_blow	0.530598	0.584781
bor	2192.5	G_bor	0.685633	0.612297
brat	733	G_brat	0.851907	0.893134
brp	594	G_brp
bru-2	457	G_bru-2
		G_bru_2	0.74386	0.74494
bsf	1559	G_bsf	0.851442	0.846853
btv	393	G_btv
btz	2499	G_btz	0.920263	0.892256
bun	659.5	G_bun	0.929576	0.906061
by	1416	G_by	0.169958	0.291474
caup	204	G_caup	-0.387076	-0.319457
cbt	928	G_cbt	0.628336	0.695891
chif	529	G_chif	0.820013	0.853608
chinmo	817	G_chinmo
clumsy	864	G_clumsy
cpsf	848	G_cpsf	0.804235	0.747313
csw	1099.33	G_csw	0.895907	0.879137
debcl	2109	G_debcl	0.762231	0.732897
disco	1379.5	G_disco	0.814025	0.869226
dlt	1348	G_dlt
dnc	660	G_dnc	0.946307	0.955929
dom	816	G_dom	0.881334	0.874249
dpp	1849	G_dpp	0.816195	0.851344
dpr13	1474.5	G_dpr13	0.780023	0.8564
dtr	1226	G_dtr	0.744695	0.833248
dve	1386	G_dve	0.815835	0.863104
eIF4E-6	643	G_eIF4E-6
		G_eIF4E_6	0.44778	0.54036
east	1657	G_east	0.628598	0.597292
eff	1182	G_eff	0.429057	0.352433
emc	940	G_emc	0.745038	0.793025
endos	867	G_endos	0.549959	0.415227
fas	1320	G_fas	0.887667	0.913257
fig	995	G_fig	-0.0298063	-0.108323
fok	1137	G_fok	0.83394	0.865019
galectin	759	G_galectin	0.733294	0.735124
gkt	1692	G_gkt	0.772355	0.813159
gp210	2119	G_gp210	0.473607	0.390407
gro	2489	G_gro	0.785783	0.720134
gry	397	G_gry	0.939736	0.90168
hep	509	G_hep	0.794132	0.814118
hyx	957	G_hyx	0.591979	0.447493
iav	1022	G_iav
ik2	407	G_ik2	0.827674	0.80157
kek3	1435	G_kek3	0.145586	0.270466
klu	691	G_klu	0.61708	0.646721
kto	961	G_kto
l(1)G0045	1494	G_l(1)G0045
l(1)G0148	694	G_l(1)G0148
l(1)G0155	534	G_l(1)G0155
l(1)G0320	1324	G_l(1)G0320
l(3)82Fd	390	G_l(3)82Fd
		G_l_1_G0148	0.872088	0.809878
		G_l_1_G0155	0.791556	0.734698
		G_l_1_G0320	0.616126	0.661348
		G_l_3_82Fd	0.927207	0.948431
lama	875	G_lama	0.877713	0.856973
ltd	779	G_ltd	0.815602	0.806863
luna	616.667	G_luna	0.932456	0.899263
m	1069	G_m
mRpL16	2088	G_mRpL16	-0.112046	-0.112676
mRpL46	526	G_mRpL46	0.351828	0.266256
mbl	1244	G_mbl	0.623863	0.603485
meso18E	407	G_meso18E	0.509248	0.530554
mew	701	G_mew	0.909656	0.959704
mrt	2360	G_mrt	0.879424	0.893367
msn	927	G_msn	0.639623	0.622946
mus101	739	G_mus101	0.947115	0.907245
nec	947.5	G_nec	0.820057	0.770365
noe	748	G_noe	0.308338	0.215243
opa1-like	334	G_opa1-like
os	888.5	G_os	0.576871	0.677376
osa	2519	G_osa	0.369083	0.352623
osp	1302	G_osp	0.830711	0.888238
p115	1871	G_p115	0.805908	0.839539
ph-p	1861	G_ph-p
		G_ph_p	0.684307	0.754383
plx	660	G_plx	0.871932	0.9311
pod1	713	G_pod1	0.829908	0.864199
puc	982	G_puc	0.875632	0.877699
r-cup	850	G_r-cup
		G_r_cup	0.657536	0.548742
rdo	2177	G_rdo
rno	1514	G_rno
rols	510	G_rols	0.787963	0.873379
scrib	595	G_scrib	0.223298	0.360485
sec23	858.5	G_sec23	0.80975	0.767374
shot	1523	G_shot	0.857115	0.917816
sm	1398	G_sm	0.80199	0.710396
smi35A	510	G_smi35A	0.905651	0.935892
snky	1224	G_snky
spen	1172	G_spen	0.8735	0.91574
spir	1747	G_spir	0.917593	0.917754
stck	620	G_stck	0.591139	0.483927
stj	1860	G_stj	0.312984	0.43472
tara	596	G_tara	0.913401	0.947981
tef	795	G_tef	0.806088	0.854621
tgo	229	G_tgo	0.787798	0.854583
ths	1408	G_ths	0.743155	0.831683
tlk	1393	G_tlk	0.769073	0.765388
usp	834	G_usp	0.884088	0.881793
yuri	1209	G_yuri	0.608397	0.589966
zfh2	1196	G_zfh2	0.455328	0.416364

## Sheet: female
symbol	binding	id	akt_corr_female	foxo_corr_female
4EHP	1127	G_4EHP	0.539861	0.551786
		G_Akt1	0.652779	0.652779
AlstR	997.5	G_AlstR	-0.0259436	0.417059
Ank2	366	G_Ank2	0.151606	0.433472
Atx2	166	G_Atx2	0.628484	0.579315
Bro	1207	G_Bro	0.130024	0.590053
Bub1	2465	G_Bub1	0.575741	0.91456
Bx	836	G_Bx	0.589952	0.76522
CAH1	498	G_CAH1	0.614515	0.0617249
CG10089	586	G_CG10089	-0.116234	-0.157566
CG10092	1417	G_CG10092	0.806459	0.37015
CG10104	2397	G_CG10104	-0.170989	0.391269
CG10116	1198	G_CG10116	0.677798	0.04084
CG10336	682	G_CG10336	0.617304	0.0662995
CG10365	1149	G_CG10365	0.474658	0.22152
CG10462	733	G_CG10462	0.29787	0.684833
CG10535	956	G_CG10535	0.428921	0.762029
CG10628	473	G_CG10628	0.243059	0.543608
CG10713	1442	G_CG10713	-0.227543	-0.120261
CG10914	604	G_CG10914	0.225055	0.614592
CG10915	1969	G_CG10915	0.225324	0.550128
CG1103	882	G_CG1103	0.871043	0.393685
CG1109	633	G_CG1109	0.537896	0.901711
CG1113	612	G_CG1113	-0.163506	0.164632
CG11262	588	G_CG11262	-0.612219	-0.0323486
CG11263	1296	G_CG11263	0.240228	-0.389025
CG11447	1068	G_CG11447	-0.401352	0.0332802
CG11455	1009	G_CG11455	0.309168	-0.246984
CG11462	785.5	G_CG11462	-0.24445	0.103732
CG11505	1201	G_CG11505	0.774905	0.85588
CG11586	355	G_CG11586	0.76637	0.28329
CG11638	2368	G_CG11638	0.228567	0.576843
CG11663	3199	G_CG11663	-0.157685	0.266076
CG11739	1409	G_CG11739	0.540677	0.230427
CG11791	1502	G_CG11791	0.611707	0.07418
CG11997	418	G_CG11997
CG12177	550	G_CG12177	0.205967	-0.149006
CG12253	1038	G_CG12253	0.663093	0.448487
CG12325	1228	G_CG12325	0.854575	0.267638
CG12344	1264.33	G_CG12344	-0.184089	0.144926
CG12419	1503	G_CG12419	0.121019	0.638771
CG12464	945.5	G_CG12464	-0.147462	0.0381146
CG12567	1202	G_CG12567
CG12626	545	G_CG12626	-0.234447	0.0726806
CG12637	642	G_CG12637	-0.163995	-0.0403483
CG12688	782	G_CG12688	-0.168877	0.347757
CG12780	1791	G_CG12780	-0.252465	-0.43081
CG12828	1708	G_CG12828
CG12835	796	G_CG12835
CG12879	931	G_CG12879
CG12918	2197	G_CG12918	0.699092	0.268346
CG13040	513	G_CG13040	-0.374518	0.0565691
CG13086	369	G_CG13086	-0.0457665	-0.47779
CG13136	1721	G_CG13136
CG13171	1262	G_CG13171	-0.0556588	0.392189
CG13211	649	G_CG13211	0.681119	0.205778
CG13335	854	G_CG13335	0.33979	-0.121752
CG13362	914	G_CG13362	-0.0240568	0.404058
CG13365	1717	G_CG13365	0.465012	-0.231431
CG13471	1565	G_CG13471	-0.430882	0.0163769
CG13473	906	G_CG13473
CG13542	878	G_CG13542	0.323223	0.133272
CG13624	1440	G_CG13624	0.323711	0.712316
CG13625	743	G_CG13625	0.870225	0.740178
CG13654	780	G_CG13654
CG13733	392	G_CG13733	-0.635658	-0.256787
CG13822	995	G_CG13822	0.47269	0.536905
CG14060	924	G_CG14060	0.141819	0.376946
CG14065	1073	G_CG14065	0.653949	0.468097
CG14073	811	G_CG14073	0.408806	0.537413
CG14400	1170	G_CG14400	-0.0249524	-0.471998
CG14448	1077	G_CG14448	-0.39351	0.313138
CG14455	1029	G_CG14455
CG14479	1117	G_CG14479	-0.272621	0.194816
CG14625	426	G_CG14625	-0.0574272	0.395984
CG14796	1635.5	G_CG14796	-0.0561632	0.351347
CG14911	905	G_CG14911	0.132201	0.497583
CG14939	1695	G_CG14939	0.736852	0.792074
CG15133	1177	G_CG15133	0.291627	0.544517
CG15523	1459	G_CG15523	0.103494	0.489822
CG15577	932	G_CG15577	-0.42999	0.0493029
CG15629	1086	G_CG15629	0.184563	0.0901986
CG15743	766	G_CG15743	0.692896	0.184233
CG15747	2428	G_CG15747	-0.142214	0.327046
CG15874	1273	G_CG15874	0.331443	0.56534
CG16700	1022	G_CG16700	-0.0482949	0.34358
CG16717	670	G_CG16717	0.647751	0.0831262
CG16863	1448	G_CG16863	0.505696	0.802749
CG17029	413	G_CG17029	0.44976	0.0872324
CG17100	1794.2	G_CG17100	0.779184	0.406103
CG17255	2347	G_CG17255	0.701811	0.319489
CG17364	871	G_CG17364	0.0301858	-0.0778589
CG17574	1685	G_CG17574	0.848553	0.657281
CG17580	959	G_CG17580	0.53787	0.722777
CG17746	1477	G_CG17746	0.93547	0.702909
CG17896	955	G_CG17896	0.656355	0.123499
CG1801	776.5	G_CG1801	-0.188085	0.264314
CG18273	808	G_CG18273	0.914039	0.442366
CG18445	1627	G_CG18445	0.851041	0.58463
CG18622	1011	G_CG18622	-0.217453	-0.136623
CG18635	1532	G_CG18635	0.264403	0.206038
CG18764	1004	G_CG18764	0.389953	0.499135
CG18808	1628	G_CG18808	-0.483611	0.0430666
CG2258	334	G_CG2258	0.72434	0.89353
CG2846	1181	G_CG2846	0.60578	0.0343263
CG2854	872	G_CG2854	0.329659	0.767699
CG2911	1534	G_CG2911	0.587394	0.52623
CG2924	705	G_CG2924	0.946024	0.740707
CG2982	1227	G_CG2982	0.813744	0.457043
CG30010	878	G_CG30010	0.310446	-0.15102
CG30016	958	G_CG30016	0.356761	-0.036798
CG3003	1735	G_CG3003	-0.0172397	0.443764
CG30054	990	G_CG30054	0.181061	0.487591
CG30084	1070	G_CG30084	0.285471	0.295072
CG30118	1636	G_CG30118	0.52456	0.15111
CG30125	1365	G_CG30125
CG30182	1308	G_CG30182	-0.380046	0.189178
CG30350	1175	G_CG30350	0.210244	0.364233
CG30492	955	G_CG30492	0.618735	0.666004
CG3078	811	G_CG3078
CG31082	2641	G_CG31082	0.257281	0.265112
CG31100	306	G_CG31100	0.0774749	0.242565
CG31158	400	G_CG31158	0.745372	0.960022
CG31225	1798	G_CG31225	-0.0469857	0.343147
CG31304	856	G_CG31304	0.248956	0.635091
CG31324	966	G_CG31324	0.694342	0.508521
CG31459	1712	G_CG31459	-0.0961148	0.543309
CG3149	1202	G_CG3149	0.010259	0.0325873
CG31683	1670	G_CG31683
CG31688	1670	G_CG31688	0.953446	0.636694
CG31855	908	G_CG31855	0.923697	0.56873
CG31858	460	G_CG31858	-0.0399881	0.571546
CG31952	468	G_CG31952
CG32037	1504	G_CG32037
CG32068	617	G_CG32068	0.386676	-0.168172
CG32085	1729	G_CG32085	0.103401	0.562586
CG32100	1152	G_CG32100	0.413049	0.838551
CG32104	1065	G_CG32104	0.637012	0.135365
CG32232	268	G_CG32232
CG32369	1275	G_CG32369	0.108629	-0.0297212
CG32582	542	G_CG32582	-0.135255	-0.0241598
CG3259	1202	G_CG3259	0.149912	0.507802
CG32691	747	G_CG32691	-0.236032	0.170265
CG32695	883	G_CG32695	0.543323	-0.0432675
CG32790	949	G_CG32790	-0.387931	-0.183233
CG3290	1941	G_CG3290	0.527065	0.2576
CG33274	1607	G_CG33274	-0.0351356	-0.276683
CG33287	828	G_CG33287
CG33465	1267	G_CG33465	0.125737	0.396484
CG33515	514	G_CG33515
CG33800	2198.67	G_CG33800
CG33971	1708	G_CG33971
CG34026	870	G_CG34026
CG3403	1953	G_CG3403	0.918418	0.583299
CG34125	1116	G_CG34125
CG34133	942	G_CG34133	0.6709	0.850656
CG34221	1359	G_CG34221
CG34269	405	G_CG34269
CG34371	1148	G_CG34371
CG34376	1203	G_CG34376
CG3563	609	G_CG3563	0.364574	0.745086
CG3655	646	G_CG3655	0.71359	0.83581
CG40113	596	G_CG40113
CG40270	1676	G_CG40270
CG40359	1400	G_CG40359
CG4096	1076	G_CG4096	0.240687	0.597562
CG41129	1480	G_CG41129
CG41138	1359.5	G_CG41138
CG41233	625	G_CG41233
CG41336	1800	G_CG41336
CG41374	1011	G_CG41374
CG41596	1966	G_CG41596
CG41623	749	G_CG41623
CG42251	305	G_CG42251
CG42265	1051	G_CG42265
CG4278	764	G_CG4278	0.882213	0.298558
CG4351	645	G_CG4351	0.730777	0.69197
CG4374	1165	G_CG4374
CG4597	1147	G_CG4597
CG4624	1757	G_CG4624	0.0116479	0.454633
CG4627	1159	G_CG4627	0.792091	0.181834
CG4705	793	G_CG4705	0.503113	0.851891
CG4835	756	G_CG4835	0.188203	0.34704
CG4980	1745	G_CG4980	0.0785715	0.248364
CG5013	968	G_CG5013	0.289034	-0.286682
CG5060	780	G_CG5060	0.115678	0.462959
CG5127	1535	G_CG5127	0.596118	0.769206
CG5180	783	G_CG5180	0.460669	0.756896
CG5214	1850	G_CG5214	0.672763	0.217042
CG5316	1313	G_CG5316	0.608904	0.665466
CG5428	652	G_CG5428	0.45483	-0.0913164
CG5558	1846	G_CG5558	0.750762	0.141756
CG5932	1005	G_CG5932	0.491481	0.24867
CG5953	1542	G_CG5953	0.198755	0.424609
CG5955	1023	G_CG5955	-0.00480453	0.50734
CG5958	795	G_CG5958	0.71345	0.243148
CG6051	1244	G_CG6051	0.773697	0.498998
CG6083	1285	G_CG6083	-0.0570281	-0.136309
CG6115	899	G_CG6115	0.392038	-0.206866
CG6116	654	G_CG6116	0.667373	0.209731
CG6168	2705	G_CG6168	-0.243664	0.121739
CG6197	976	G_CG6197	0.887864	0.393451
CG6259	925	G_CG6259	0.72346	0.252776
CG6353	879	G_CG6353	0.496843	-0.26188
CG6418	993	G_CG6418	0.967394	0.545998
CG6448	558	G_CG6448	0.760076	0.377728
CG6455	720	G_CG6455	0.792607	0.296623
CG6565	880	G_CG6565	0.817468	0.395603
CG6770	833	G_CG6770	0.769319	0.526392
CG6783	1826	G_CG6783
CG6865	443	G_CG6865	-0.0298282	0.0074747
CG6870	1656	G_CG6870	0.0369938	0.0459468
CG6950	681	G_CG6950	0.817006	0.247973
CG7140	528	G_CG7140	0.14458	0.600704
CG7207	938	G_CG7207	0.968336	0.526611
CG7227	353	G_CG7227	0.315201	0.33934
CG7365	1184	G_CG7365	0.245979	0.156669
CG7370	1121	G_CG7370	-0.120726	0.446562
CG7432	639	G_CG7432
CG7530	717	G_CG7530	0.682579	0.00898748
CG7922	1572	G_CG7922	0.244361	0.76257
CG8032	259	G_CG8032	0.88022	0.726836
CG8090	1905	G_CG8090	0.773684	0.407945
CG8117	546	G_CG8117
CG8128	393	G_CG8128	0.678866	0.227744
CG8152	956	G_CG8152	0.549638	0.703521
CG8159	825	G_CG8159	0.781279	0.448012
CG8233	1004	G_CG8233	0.520823	0.750847
CG8369	1236	G_CG8369	0.199122	-0.219088
CG8412	643	G_CG8412	0.534559	0.53365
CG8420	635	G_CG8420	0.675915	0.682298
CG8677	2167	G_CG8677	0.848886	0.91246
CG8740	1335	G_CG8740	0.165729	0.483902
CG8964	1478	G_CG8964	-0.442111	0.16631
CG9080	952	G_CG9080	-0.162508	-0.398197
CG9101	187	G_CG9101	-0.272154	0.121567
CG9319	1521.5	G_CG9319	0.639462	0.148995
CG9448	890	G_CG9448	0.781322	0.874923
CG9514	1307	G_CG9514	0.0216499	0.515779
CG9536	1822	G_CG9536	0.912923	0.739436
CG9630	879	G_CG9630	0.724465	0.261985
CG9646	669	G_CG9646	0.92456	0.4234
CG9663	1106	G_CG9663	0.769256	0.406303
CG9837	624	G_CG9837	0.409071	0.0939244
CG9863	2060	G_CG9863	-0.299718	0.352484
CG9894	1189	G_CG9894	0.583819	0.271822
CG9896	404	G_CG9896	0.582326	0.563096
CG9940	920	G_CG9940	0.641133	0.874706
CG9945	1241	G_CG9945	0.780642	0.877813
CHES-1-like	1052	G_CHES-1-like
		G_CHES_1_like	0.222541	0.524624
CLIP-190	1154	G_CLIP-190
		G_CLIP_190	0.420419	0.42356
Cct1	381	G_Cct1	0.560793	0.472373
Cpr47Ed	996	G_Cpr47Ed
Cpr56F	840	G_Cpr56F	0.298369	0.748206
CrebA	1126	G_CrebA	0.560246	0.254179
CycG	2002	G_CycG	0.812332	0.470232
CycT	4569	G_CycT	0.845002	0.643776
Cyp6d5	1073	G_Cyp6d5	-0.090822	-0.244062
Cyt-b5-r	1368	G_Cyt-b5-r
		G_Cyt_b5_r	0.485204	0.127303
Dat	1686	G_Dat	0.469237	0.0347904
Dip-B	965	G_Dip-B
		G_Dip_B	0.806228	0.459666
Dll	879	G_Dll	0.414776	0.37999
E2f	1305	G_E2f	0.72939	0.364152
Eip74EF	981	G_Eip74EF	0.376157	0.569629
Eip75B	1660.5	G_Eip75B	0.2208	0.496196
Elo68beta	1068	G_Elo68beta
EloA	847	G_EloA	0.871367	0.826092
Fer2LCH	1260	G_Fer2LCH	0.558712	-0.0367925
Fili	405	G_Fili
Fit1	1176	G_Fit1	0.576022	0.683688
Galpha49B	2912	G_Galpha49B	0.475543	0.46847
Gfat2	856	G_Gfat2	0.791729	0.884206
GlcAT-S	465	G_GlcAT-S
		G_GlcAT_S	0.827773	0.8097
Gpb5	1139	G_Gpb5
Gprk2	760	G_Gprk2	0.356232	0.58553
Grx-1	417	G_Grx-1
		G_Grx_1	-0.341245	0.199773
Gyc76C	1116	G_Gyc76C
H15	1373	G_H15	0.753156	0.728534
HDAC4	371	G_HDAC4	0.698559	0.572651
Hem	1894	G_Hem	0.42694	0.83654
HmgZ	1073	G_HmgZ	0.50749	-0.0896083
Hnf4	878	G_Hnf4	0.837047	0.83886
Hr4	2313	G_Hr4	0.257624	-0.0182603
Hsp70Ba	1361	G_Hsp70Ba
Hsp70Bb	1440	G_Hsp70Bb
Hsp70Bbb	1497	G_Hsp70Bbb	0.0309329	-0.109953
Hsp70Bc	1497	G_Hsp70Bc
I-2	826	G_I-2
		G_I_2	0.654743	0.265097
Ilk	1910	G_Ilk	0.892949	0.56911
InR	1719.5	G_InR	0.269353	0.623793
Jon74E	1837	G_Jon74E	0.132147	0.246315
Klp31E	1298	G_Klp31E	0.0312225	0.537136
Kr-h1	809	G_Kr-h1
		G_Kr_h1	0.800438	0.479989
Lk6	607	G_Lk6	0.838347	0.633516
M(2)21AB	1419	G_M(2)21AB
		G_M_2_21AB	0.88035	0.410922
Mcm5	383	G_Mcm5	0.958694	0.578831
Med	927	G_Med	0.526247	0.659011
Mio	1207	G_Mio	0.689522	0.685983
Mnn1	1819	G_Mnn1	0.621605	0.854523
Mnt	2016	G_Mnt	0.736425	0.787811
Msp-300	1507	G_Msp-300
		G_Msp_300	0.42735	0.300392
Mst36Fa	1323	G_Mst36Fa
Nhe1	790	G_Nhe1	0.366037	-0.0246574
Nmd3	863	G_Nmd3	0.669115	0.0153955
Nmdar1	1327	G_Nmdar1
Notum	524	G_Notum
OdsH	1272	G_OdsH	0.610164	0.262787
Or59b	718	G_Or59b	-0.200698	0.00521189
Orct2	448	G_Orct2
PGRP-LC	996.5	G_PGRP-LC
		G_PGRP_LC	0.0725718	-0.330412
PPYR1	526	G_PPYR1
Paps	1347.33	G_Paps	0.49736	0.466403
Pbp95	1296	G_Pbp95
Pde11	880	G_Pde11	0.683485	0.799051
Pde8	818	G_Pde8	0.081468	0.443865
Pect	697	G_Pect	0.708359	0.155974
Pk17E	901	G_Pk17E	0.888623	0.563321
Pk61C	989	G_Pk61C	0.916334	0.538532
Pk92B	424	G_Pk92B	0.456062	0.666992
Pka-C3	561	G_Pka-C3
		G_Pka_C3	0.686247	0.291954
Pld	1128	G_Pld	0.886548	0.31911
Pros35	905	G_Pros35	0.708099	0.0260107
Ptp10D	1252	G_Ptp10D	0.0213476	0.544964
Pur-alpha	912	G_Pur-alpha
		G_Pur_alpha	0.655157	0.0584853
RFeSP	1157	G_RFeSP	0.0211763	-0.494552
Rab26	1236	G_Rab26	-0.0444614	-0.00437247
Rab5	1300	G_Rab5	0.851781	0.29811
Rel	1159	G_Rel	0.522502	0.127379
Rev1	1549	G_Rev1	0.884315	0.482871
Rh50	223	G_Rh50	0.318717	0.250096
RpS17	950	G_RpS17	0.509366	-0.191137
Rpn5	484	G_Rpn5	0.932432	0.558771
Sip1	992.5	G_Sip1	0.857845	0.656531
Smr	2267.67	G_Smr	0.739098	0.190909
Snoo	817	G_Snoo
Spt-I	2024	G_Spt-I
		G_Spt_I	0.936154	0.600076
Sulf1	1366	G_Sulf1	0.0586993	0.525825
Tango14	669.5	G_Tango14	0.743908	0.502606
Tango6	1169	G_Tango6	0.714517	0.213256
Tango8	885	G_Tango8	0.819071	0.377898
TfIIA-S	294	G_TfIIA-S
		G_TfIIA_S	0.621444	0.1824
Thor	1513	G_Thor	0.34873	-0.154367
Tsp97E	753	G_Tsp97E	0.836101	0.874712
Updo	954	G_Updo	0.378546	-0.0233426
Z600	1487	G_Z600	-0.371436	0.30576
Zfrp8	247	G_Zfrp8	0.670916	0.0991568
a	2563	G_a	0.476299	0.9084
aft	949.5	G_aft	0.850821	0.467094
att-ORFA	745	G_att-ORFA
		G_att_ORFA	0.484523	0.0965308
aust	2802	G_aust	-0.236408	0.21465
bchs	716	G_bchs	0.0842191	0.549552
blow	631	G_blow	-0.195098	0.414216
bor	2192.5	G_bor	0.908498	0.560602
brat	733	G_brat	0.660481	0.929946
brp	594	G_brp
bru-2	457	G_bru-2
		G_bru_2	0.623653	0.549211
bsf	1559	G_bsf	0.833487	0.376287
btv	393	G_btv
btz	2499	G_btz	0.940208	0.784997
bun	659.5	G_bun	0.948838	0.664118
by	1416	G_by	-0.431547	-0.187108
caup	204	G_caup	0.37658	0.47135
cbt	928	G_cbt	0.444212	-0.141778
chif	529	G_chif	0.718418	0.761987
chinmo	817	G_chinmo
clumsy	864	G_clumsy
cpsf	848	G_cpsf	0.752221	0.800914
csw	1099.33	G_csw	0.547976	0.765509
debcl	2109	G_debcl	0.888357	0.375801
disco	1379.5	G_disco	-0.0819396	0.422383
dlt	1348	G_dlt	0.391993	0.838736
dnc	660	G_dnc	0.509238	0.697177
dom	816	G_dom	0.90764	0.812076
dpp	1849	G_dpp	0.00931708	0.441535
dpr13	1474.5	G_dpr13	0.0678105	0.510065
dtr	1226	G_dtr	-0.0267758	0.355707
dve	1386	G_dve	0.27537	0.462968
eIF4E-6	643	G_eIF4E-6
		G_eIF4E_6	0.0674417	0.406004
east	1657	G_east	0.775618	0.726719
eff	1182	G_eff	0.717345	0.0891068
emc	940	G_emc	0.847396	0.355626
endos	867	G_endos	0.861188	0.544566
fas	1320	G_fas	0.210918	0.443996
fig	995	G_fig	-0.385125	0.0852702
fok	1137	G_fok	0.692481	0.441449
galectin	759	G_galectin	0.697169	0.2893
gkt	1692	G_gkt	0.803018	0.637308
gp210	2119	G_gp210	0.865448	0.277059
gro	2489	G_gro	0.960899	0.749909
gry	397	G_gry	0.654832	0.934265
hep	509	G_hep	0.81357	0.734686
hyx	957	G_hyx	0.907482	0.408901
iav	1022	G_iav
ik2	407	G_ik2	0.937381	0.573809
kek3	1435	G_kek3	-0.109539	0.282321
klu	691	G_klu	0.0366872	0.187076
kto	961	G_kto
l(1)G0045	1494	G_l(1)G0045
l(1)G0148	694	G_l(1)G0148
l(1)G0155	534	G_l(1)G0155
l(1)G0320	1324	G_l(1)G0320
l(3)82Fd	390	G_l(3)82Fd
		G_l_1_G0045	0.53376	0.898828
		G_l_1_G0148	0.96001	0.492723
		G_l_1_G0155	0.680713	0.408665
		G_l_1_G0320	0.240499	0.274925
		G_l_3_82Fd	0.771124	0.716571
lama	875	G_lama	0.83937	0.667204
ltd	779	G_ltd	0.686682	0.637395
luna	616.667	G_luna	0.345346	0.651216
m	1069	G_m
mRpL16	2088	G_mRpL16	0.167144	-0.327977
mRpL46	526	G_mRpL46	0.388198	0.00682646
mbl	1244	G_mbl	0.426125	0.255682
meso18E	407	G_meso18E	-0.202316	-0.625632
mew	701	G_mew	0.11157	0.485191
mrt	2360	G_mrt	0.872253	0.314234
msn	927	G_msn	0.726794	0.831009
mus101	739	G_mus101	0.809245	0.812406
nec	947.5	G_nec	0.389552	-0.0124837
noe	748	G_noe	0.62358	0.192626
opa1-like	334	G_opa1-like
os	888.5	G_os	-0.201512	0.264204
osa	2519	G_osa	0.545766	0.111974
osp	1302	G_osp	0.837809	0.720428
p115	1871	G_p115	0.498831	0.54239
ph-p	1861	G_ph-p
		G_ph_p	0.186104	0.409009
plx	660	G_plx	0.130063	0.677883
pod1	713	G_pod1	0.106461	0.392164
puc	982	G_puc	0.961827	0.738641
r-cup	850	G_r-cup
		G_r_cup	0.238779	0.55998
rdo	2177	G_rdo
rno	1514	G_rno	0.189868	0.558376
rols	510	G_rols	-0.184322	0.307349
scrib	595	G_scrib	0.534941	0.493695
sec23	858.5	G_sec23	0.796773	0.521768
shot	1523	G_shot	0.136394	0.438044
sm	1398	G_sm	0.527824	0.6541
smi35A	510	G_smi35A	0.167614	0.680391
snky	1224	G_snky
spen	1172	G_spen	0.188583	0.563873
spir	1747	G_spir	0.511224	0.541595
stck	620	G_stck	0.863231	0.408672
stj	1860	G_stj	-0.281606	-0.00312118
tara	596	G_tara	0.177872	0.532073
tef	795	G_tef	0.91905	0.662974
tgo	229	G_tgo	0.838432	0.84433
ths	1408	G_ths	-0.201083	0.379057
tlk	1393	G_tlk	0.852717	0.754284
usp	834	G_usp	0.820105	0.681708
yuri	1209	G_yuri	0.249839	0.302906
zfh2	1196	G_zfh2	0.698828	0.593921
